# Supplementary material for: Y chromosome sequencing data suggest dual paths of haplogroup N1a1 into Finland
Source: Eur J Hum Genet. 2024 Oct 28;33(1):89–97. doi: 10.1038/s41431-024-01707-7 (PMC11711460; doi:10.1038/s41431-024-01707-7)
Supplement: Supplementary file 2 — Supplementary Table S1 [file 41431_2024_1707_MOESM2_ESM.xlsx]

## Sheet: Sheet1
Table S1: Sample sizes by FINRISK cohort and data type after quality control.
data type	chromosome	genotyping array	cohort sample size
			FR92	FR97	FR02	FR07	FR12
WGS	chrY	NA	231	422	864	314	0
genotyped	autosomes	Illumina HumanCoreExome-24 v1.0	0	0	0	545	0
		Illumina Human610-Quadv1_B	0	279	538	541	0
		Illumina HumanCoreExome-12v1-0_A	0	3362	973	0	0
		Illumina HumanCoreExome-c12v1-1	3101	0	0	2448	0
		Illumina GSAMD-24v1	0	0	1235	0	0
		Illumina HumanCoreExome-24 v1.1	0	0	0	0	2496
		Affymetrix Axiom FinnGen1.r1 and FinnGen1.r2	0	0	0	0	1463
		Illumina HumanCoreExome-24 v1.0	693	1239	132	3	0
		Illumina HumanCoreExome-12v1-1_A	0	0	2801	0	0
		Illumina HumanOmniExpress-12v1_A	499	530	256	53	0
		Illumina HumanOmniExpress-12v1_H	0	176	176	126	0
