# Supplementary material for: Y chromosome sequencing data suggest dual paths of haplogroup N1a1 into Finland
Source: Eur J Hum Genet. 2024 Oct 28;33(1):89–97. doi: 10.1038/s41431-024-01707-7 (PMC11711460; doi:10.1038/s41431-024-01707-7)
Supplement: Supplementary file 3 — Supplementary Table S2 [file 41431_2024_1707_MOESM3_ESM.xlsx]

## Sheet: chrY_wgs_pass_males_poznik_hhmi
Table S2: Haplogroups identified by YLineageTracker. Frequencies for haplogroups with at least 5 carriers are given. The "location in phylogeny " refers to which phylogenetic tree clade the carriers of a certain YLineageTracker haplogroup belong with the number in brackets indicating the number of samples. Haplogroup name in YFull and Karmin et al. (2015) are annotated using the YLineageTracker t…
YLineageTracker haplogroup	YFull name	count	main haplogroup	major haplogroup	location in phylogeny	YLineageTracker terminal markers	Karmin et al. (2015) name
E1b1b1a1b1a10b	E-FGC11451	< 5	E	other	NA	FGC11454,FGC11451	E2a1-B409
E1b1b1a1b1a16a~	E-BY5022	< 5	E	other	NA	A8612	NA
E1b1b1a1b1a22~	E-Y35953	< 5	E	other	NA	Z16663	NA
E1b1b1a1b1a24~	E-BY6357	< 5	E	other	NA	BY6357	NA
E1b1b1a1b1a6a1c~	E-PH1173	< 5	E	other	NA	BY4281,BY4330	NA
E1b1b1a1b2a3	E-V22	< 5	E	other	NA	CTS508	E2a2
I1	I1	< 5	I	I1a	I_6	Z2736,Z2737,Z2738,AM00084,CTS2375^,CTS2410,CTS2644,CTS2732^,P30,CTS2970,L80,YSC0000259,CTS3268,Page123,CTS3474,M253,CTS3762,CTS4037^,CTS4130,CTS4189,L118,CTS4295,CTS4327,CTS4344,CTS4387,CTS4400,CTS4508,CTS4532^,CTS4612^,CTS4656,CTS4675^,CTS4790,CTS5167,CTS5408,L495,L121,L842,CTS5643^,CTS5705,CTS5783,CTS5891,CTS5993,CTS6006,CTS6022,CTS6076^,CTS6109,L123,CTS6140,CTS6221^,CTS6395,CTS6547,CTS6629,CTS…	I1
I1a1a~	I-Y3866	< 5	I	I1a	I_17	S4795,FGC20030	I1e
I1a1a1a1a	I-M227	< 5	I	I1a	I_18	M227	NA
I1a1a1a1a2a~	I-Y19653	< 5	I	I1a	I_18	Y19808,Y19653	NA
I1a1a1b5a1~	I-Y29646	9	I	I1a	I_20(4),I_21(5)	Y30874,Y29649,Y30875,Y29652,Y30878,Y29646,Y29647,Y29648	NA
I1a1a1b5b~	I-Y11264	< 5	I	I1a	I_19	Y13042,Y11264	NA
I1a1a1b5b1b~	I-Y31059	< 5	I	I1a	I_19	Y31059,Y32229,Y31060	NA
I1a1b	I-Z2337	< 5	I	I1a	I_22	CTS10028	NA
I1a1b1a1d3a~	I-Y22998,I-Y21975	< 5	I	I1a	I_74	Y22998,S20353,Y21975	NA
I1a1b1a1d3b2a~	I-Y20203,I-Y20205	< 5	I	I1a	I_74	Y20203,Y20205,FGC21689	NA
I1a1b1a1e~	I-FGC16695,I-Y3662	< 5	I	I1a	I_75	FGC16695,S7660,S11056	NA
I1a1b1a1e1~	I-Y4045	< 5	I	I1a	I_75	FGC14188,FGC14194,FGC14195,FGC14184,FGC14187	NA
I1a1b1a1e2b~	I-Y20844	< 5	I	I1a	I_75	FGC21980,Y20844	NA
I1a1b1a1e2b1a~	NA	< 5	I	I1a	I_75	FGC21984	NA
I1a1b1a1e2b2~	I-FGC22035	< 5	I	I1a	I_75	FGC22034	NA
I1a1b1a1e2c~	I-Y4115	< 5	I	I1a	I_75	FGC13270	NA
I1a1b1a1e2c1~	I-Y4114	< 5	I	I1a	I_75	FGC13273	NA
I1a1b1a1e2d3~	I-FGC22046	< 5	I	I1a	I_75	FGC22055,FGC22048	NA
I1a1b1a1e2e~	I-Y4735	< 5	I	I1a	I_75	Y4738,Y4742	NA
I1a1b1a2~	I-Y12991	< 5	I	I1a	I_22	CTS6017,Y13121	NA
I1a1b1a2a~	I-CTS5350	< 5	I	I1a	I_22	CTS5350,CTS6408	NA
I1a1b1a4a1a	I-CTS7676,I-L287	< 5	I	I1a	I_69	A7640,Y2566,Y7636,L287	NA
I1a1b1a4a1a1	I-L258	64	I	I1a	I_27(13),I_28(5),I_29(3),I_30(6),I_32(5),I_53(1),I_59(4),I_60(7),I_61(7),I_62(1),I_66(7),I_67(5)	L258	NA
I1a1b1a4a1a1b	I-CTS2242	10	I	I1a	I_34(3),I_35(7)	CTS2242	NA
I1a1b1a4a1a1b1a	I-Z133	< 5	I	I1a	I_49	Z2043	NA
I1a1b1a4a1a1b1a1~	I-Y15897	< 5	I	I1a	I_36	Y15899,Y15897,Y15898	NA
I1a1b1a4a1a1b1a2a~	I-Y13482	< 5	I	I1a	I_50	CTS3496,Y13482	NA
I1a1b1a4a1a1b1a2a1~	NA	< 5	I	I1a	I_50	Z44156,Z44154,Z44155	NA
I1a1b1a4a1a1b1a3~	I-Y17288	< 5	I	I1a	I_45(2),I_46(1)	Y17288,Y22887	NA
I1a1b1a4a1a1b1a3a~	I-Y22004	< 5	I	I1a	I_46	Y22004	NA
I1a1b1a4a1a1b1a3c~	I-Y24060	10	I	I1a	I_48	Y24060	NA
I1a1b1a4a1a1b1a3d~	NA	5	I	I1a	I_47	M120.2	NA
I1a1b1a4a1a1b1a4~	I-Y10990	< 5	I	I1a	I_37	Y10990,Y15894	NA
I1a1b1a4a1a1b1a4a~	I-Y19077	< 5	I	I1a	I_37	Y20862,Y19078,BY2909,Y19545	NA
I1a1b1a4a1a1b1a4b1~	I-Y8954	19	I	I1a	I_38(3),I_41(8),I_43(3),I_44(5)	Y15895	NA
I1a1b1a4a1a1b1a4b2~	I-PF1123	5	I	I1a	I_42	Y19820	NA
I1a1b1a4a1a1b1a4b3~	I-Y20304	39	I	I1a	I_39(34),I_40(5)	Y20304	NA
I1a1b1a4a1a1c1~	I-Y17401	< 5	I	I1a	I_33	Y21561,Y17401	NA
I1a1b1a4a1a1c1b~	I-Y21555	< 5	I	I1a	I_33	Y23340,Y21563,Y21555	NA
I1a1b1a4a1a1c2~	NA	< 5	I	I1a	I_27	Z44220	NA
I1a1b1a4a1a1e~	I-Y8598	< 5	I	I1a	I_53	Y8598	NA
I1a1b1a4a1a1e1a1~	NA	< 5	I	I1a	I_53	CTS4575,CTS5142	NA
I1a1b1a4a1a1e2~	I-Y17639	< 5	I	I1a	I_52	Y17644,Y17645,Y17640,Y17641,Y17642,Y17643	NA
I1a1b1a4a1a1f~	I-Y23448	5	I	I1a	I_51	Y23449,Y23448	NA
I1a1b1a4a1a1g1~	I-Y15585	5	I	I1a	I_55	Y15585	NA
I1a1b1a4a1a1g1a~	I-Y15859	5	I	I1a	I_56	Y15859	NA
I1a1b1a4a1a1g2~	I-Y16171,I-Y16170	21	I	I1a	I_57(14),I_58(7)	Y16350,CTS2832,Y16171,Y16172,Y16347,Y16348	NA
I1a1b1a4a1a1g3~	I-Y17381	< 5	I	I1a	I_54	Y17381,Y17701,Y30514	NA
I1a1b1a4a1a1h1~	I-Y13389	5	I	I1a	I_68(2),I_69(2),I_70(1)	Y13389	NA
I1a1b1a4a1a1h1a~	I-Y13390	10	I	I1a	I_71(4),I_72(1),I_73(5)	Y13390	NA
I1a1b1a4a1a1h1b~	I-Y17215	< 5	I	I1a	I_69	Y17215	NA
I1a1b1a4a1a1h2~	NA	< 5	I	I1a	I_31	L296	NA
I1a1b1a4a1a1i~	I-S1167	8	I	I1a	I_63(2),I_64(1),I_65(5)	BY3475	NA
I1a1b1a4a1a2~	I-BY594	< 5	I	I1a	I_26	Y26737,BY594	NA
I1a1b1a4a1c~	I-Y20287	< 5	I	I1a	I_25	Y20288	NA
I1a1b1a4a1c2a2~	I-Y31092	< 5	I	I1a	I_25	Y32159,Y32160,Y31092,Y31093,Y31094,Y32158,Y32157	NA
I1a1b1a4a2	I-L813	< 5	I	I1a	I_24	CTS1345,L813	NA
I1a1b1a4a2e1a~	I-Y20861	< 5	I	I1a	I_24	Y21737,Y24157,Y20861	NA
I1a1b1a4b~	I-Y17928,I-Y17927	< 5	I	I1a	I_23	BY3461,BY3462,Y17928,Y18234,Y18229	NA
I1a1b1a4b1~	I-Y17923	< 5	I	I1a	I_23	Y17929,Y17930,Y17931	NA
I1a1b1b1a~	I-Y19934	< 5	I	I1a	I_80	Y19934	NA
I1a1b1b1a1a~	I-Y31032,I-L300	< 5	I	I1a	I_80	CTS7328,Y21080,Y32102,Y31032,Y32103,CTS108	NA
I1a1b1b1a1b1~	I-Y21972	< 5	I	I1a	I_80	Y22915,Y22922,Y22921,Y22916,Y22917,Y22914,Y22920	NA
I1a1b1d~	I-Y24054	< 5	I	I1a	I_22	FGC54049	NA
I1a1b1f~	I-PH1871,I-PH5383	7	I	I1a	I_78	PH1871,S7671	NA
I1a1b1f1~	I-Y20843	5	I	I1a	I_79	Y30334,Y21090	NA
I1a1b4a1~	I-Y17260	< 5	I	I1a	I_22	Y17260,Y17251	NA
I1a2a	I-Z59	< 5	I	I1a	I_7	S246	I1a-Z59
I1a2a1a1a1a2a1a1~	I-Y8334	< 5	I	I1a	I_8	Z44259	NA
I1a2a1a1a2a1~	NA	< 5	I	I1a	I_8	BY453	NA
I1a2a1a1a2a2~	I-Y3649	< 5	I	I1a	I_8	Y3649	NA
I1a2a1a1c1b~	I-A6184,I-A6174,I-A6198	6	I	I1a	I_10(5),I_9(1)	A6180,A6184,Y23429,A6186,A6189,A6194,A6198,A6174,A6175	NA
I1a2a1a1c1b1~	I-M1728	< 5	I	I1a	I_9	Y25783,A6188,A6190,A6191,A6193,A6196,A6199,A6205,A6176,A6177,A6178	NA
I1a2a1a1d1~	I-CTS9352	< 5	I	I1a	I_12	CTS9352	I1a-Z73
I1a2a1a1d1a1a2c10~	I-Y11071	< 5	I	I1a	I_15	BY496	NA
I1a2a1a1d1a1a2c11a~	I-Y12326	< 5	I	I1a	I_15	Y12326,BY2741	NA
I1a2a1a1d1a1a2c11b~	I-Y23142,I-Y23141	< 5	I	I1a	I_15	Y23335,Y23333,Y23339,Y23338,Y23141,Y23332	NA
I1a2a1a1d1a1a2c13a2~	I-Y23565	< 5	I	I1a	I_15	Y23565	NA
I1a2a1a1d1a1a2c7a~	I-Y4949,I-BY240	< 5	I	I1a	I_15	FGC8681,BY240	NA
I1a2a1a1d1a1b~	I-Z73	< 5	I	I1a	I_13(1),I_14(1)	S2119	I1a-Z73
I1a2a1a1d1a1c2a~	I-Y10696	< 5	I	I1a	I_13	BY551,BY550	NA
I1a2a1a1d1a1c2c~	I-Y13049	< 5	I	I1a	I_13	BY2819	NA
I1a2a1a1d1a3a~	I-Y10896	< 5	I	I1a	I_13	BY478	NA
I1a2a1a1d1b	I-L573	< 5	I	I1a	I_12	L573	NA
I1a2a1a1d1b1~	I-Y4870,I-FGC36087	< 5	I	I1a	I_12	FGC36095,FGC36098,FGC36104,FGC36087,FGC36088,FGC36089,FGC36090,FGC36091	NA
I1a2a1a1d2a1b~	I-Y22018,I-Y22019	< 5	I	I1a	I_11	Y22018,Y22019,Y22020,Y22021	NA
I1a2a2a5b2~	I-Y11930	< 5	I	I1a	I_7	Y19608	NA
I1a2a2a5b2a1~	I-Y19079	< 5	I	I1a	I_7	A9374,A9376,A9368,A9369	NA
I1a2b1c1~	I-S23519	< 5	I	I1a	I_6	A11177,S26162	NA
I1a2b2~	I-CTS512	< 5	I	I1a	I_6	CTS5893,CTS512	NA
I1a3	I-Z63	< 5	I	I1a	I_81	S243	I1c-Z63
I1a3a	I-S2078	< 5	I	I1a	I_81	S2078	I1c-Z63
I1a3a1a1b~	I-BY583	< 5	I	I1a	I_81	BY583	NA
I1a3a1a2a1b1a~	I-Y7627	< 5	I	I1a	I_81	PH3482	I1c-B52
I1a6a~	I-Y11205	< 5	I	I1a	I_6	Y24622,Y11865,Y11866,Y11869,Y11206,Y11207,Y11209,Y11863,Y11868,Y11867,Y11210	NA
I1f1~	I-Y19086	< 5	I	other	I_5	A8784,A8788,A8789,A8793,Y19289,A8794,A8796,A8775,A8776,A8778,A8779,A8781	NA
I2a1a2b1a1a1b	I-Y4882	< 5	I	other	I_4	Y4882	I2a-B474
I2a1a2b1a1a2	I-Y4460	< 5	I	other	I_4	Y4460	I2a-B57
I2a1a2b1a1a2c	I-A6105	< 5	I	other	I_4	A6106	I2a-B59
I2a1b1a2b1a2a1a1	I-CTS8584	6	I	other	I_2(1),I_3(5)	CTS8584	I2d-Z78
J2a1a1b1a1a	J-PF5169	< 5	J	other	NA	PF5191,S21554,PF5169,PF5171,PF5176	J2a7
N1a1a1a1a1a1a	N-L550,N-Z4908	12	N	N1a1	N_11(2),N_12(1),N_13(4),N_14(5)	Z4917,L550,S23232	N3a3a
N1a1a1a1a1a1a1a	NA	< 5	N	N1a1	N_15	M2784.1	NA
N1a1a1a1a1a1a1a2a2~	N-Y24022	< 5	N	N1a1	N_15	Y24022	NA
N1a1a1a1a1a1a1a4a~	NA	< 5	N	N1a1	N_16	Z35228	N3a3a-B213
N1a1a1a1a1a1a1a4e~	N-Y15922	< 5	N	N1a1	N_16	Y15922	N3a3a-B189
N1a1a1a1a1a1a1a4f1b2a~	N-Y16847,N-Y17420	< 5	N	N1a1	N_16	Y17240,BY853	NA
N1a1a1a1a1a1a1b	N-Y4706	< 5	N	N1a1	N_6	Y4706	NA
N1a1a1a1a1a1a1b2~	N-Y4707	< 5	N	N1a1	N_7	Y4711,Y4713,Y21047,Y4702	NA
N1a1a1a1a1a1a1b2a~	N-Y4708	7	N	N1a1	N_8	Y4708,Y9018	NA
N1a1a1a1a1a1a1b2a1~	N-Y5745	< 5	N	N1a1	N_8	Y5745	NA
N1a1a1a1a1a1a2~	N-Y21263	< 5	N	N1a1	N_9	Y21263	NA
N1a1a1a1a1a1a2a1~	N-Y20914	9	N	N1a1	N_10	CTS5886	NA
N1a1a1a1a1a1a3a~	NA	< 5	N	N1a1	N_2	CTS5566,CTS6830,CTS8928	NA
N1a1a1a1a1a1a4~	N-S9378	14	N	N1a1	N_17(1),N_18(1),N_19(1),N_20(5),N_21(6)	S9378,Z35046,Z35045	N3a3a-Z4915
N1a1a1a1a1a1a5~	N-Y7795	8	N	N1a1	N_4(3),N_5(5)	Y7795	NA
N1a1a1a1a1a1a5b~	N-Y28771	< 5	N	N1a1	N_3	Y28775	NA
N1a1a1a1a1a1a6~	N-FGC14542	< 5	N	N1a1	N_2	FGC14542	NA
N1a1a1a1a1a1a7~	N-Y4341	< 5	N	N1a1	N_2	Y4341,Y4342,Y4343	NA
N1a1a1a1a1a1a7a~	N-Y4339	< 5	N	N1a1	N_2	Y4345,Y4340,Y4344,Y4339	NA
N1a1a1a1a1a2a	N-L1022	< 5	N	N1a1	N_33	FGC14166,VL39	N3a3b
N1a1a1a1a1a2a1a1a~	N-PH2196	5	N	N1a1	N_40(1),N_44(2),N_45(1),N_47(1)	B216	N3a3-B216
N1a1a1a1a1a2a1a1a2b~	N-Y22092	< 5	N	N1a1	N_40	Y22095,Y22096,Y22092	NA
N1a1a1a1a1a2a1a1a2c~	N-Y20620	< 5	N	N1a1	N_41	Y20622,Y20623	NA
N1a1a1a1a1a2a1a2	N-Y5003	10	N	N1a1	N_50(9),N_60(1)	FGC14180	N3a3-B214
N1a1a1a1a1a2a1a2b~	N-Z35267	11	N	N1a1	N_62(6),N_63(5)	Z35267,Z35256	N3a3-F467
N1a1a1a1a1a2a1a2d~	N-Y20917	< 5	N	N1a1	N_49(2),N_50(2)	Y20917	NA
N1a1a1a1a1a2a1a2e~	N-Y24000	7	N	N1a1	N_59(3),N_60(4)	Y24000	NA
N1a1a1a1a1a2a1a2g~	N-Y18420	7	N	N1a1	N_57(2),N_58(5)	Y18420,Y18573	NA
N1a1a1a1a1a2a1a2h~	N-Y6599	< 5	N	N1a1	N_24	Y15160	N3a3-B190
N1a1a1a1a1a2a1a2h1~	N-Y15159,N-Y15161	< 5	N	N1a1	N_64	Y15159,Y15161,Y15162	N3a3-B190
N1a1a1a1a1a2a1a2h1a~	N-Y15060	8	N	N1a1	N_65	Y15062,Y15063,Y15059,Y15060,Y15061	NA
N1a1a1a1a1a2a1a2i~	N-Y16503	< 5	N	N1a1	N_51	Y16503	NA
N1a1a1a1a1a2a1a2i1~	N-Y21734,N-BY700	29	N	N1a1	N_53(9),N_54(5),N_55(5),N_56(10)	Y21735,BY700,Y21734	NA
N1a1a1a1a1a2a1a2i2a~	N-Y19355	< 5	N	N1a1	N_51	Y19356	NA
N1a1a1a1a1a2a1a3~	N-Y22106,N-Y10756	43	N	N1a1	N_38(2),N_39(7),N_40(3),N_41(2),N_42(7),N_43(2),N_44(4),N_45(1),N_46(2),N_47(7),N_48(6)	BY6003,PH3744,Y22333,Y10756,Y22334	N3a3-B216
N1a1a1a1a1a2a1b~	N-Y7300	< 5	N	N1a1	N_66	Y7300,Y7302,Y7305,Y7523	NA
N1a1a1a1a1a2a1b1~	N-Y7297	< 5	N	N1a1	N_67	Y7525,Y7303,Y7297,Y7298,Y7522	NA
N1a1a1a1a1a2a1b1a~	N-Y7297,N-A16014	6	N	N1a1	N_67	Y7301,Z34977,Z34979	NA
N1a1a1a1a1a2a1b2~	N-Y15813	5	N	N1a1	N_68	Y15814,Y15815	NA
N1a1a1a1a1a2a1b2a1~	N-Y24617	7	N	N1a1	N_70	Y24617,Y24618	NA
N1a1a1a1a1a2a1b2a2~	N-Y23576,N-BY5999	5	N	N1a1	N_71(2),N_72(3)	Y23576,BY5999	NA
N1a1a1a1a1a2a1b2a2a~	N-Y15615	6	N	N1a1	N_73(1),N_74(5)	Y15615	NA
N1a1a1a1a1a2a3~	J-Y33951	11	N	N1a1	N_75(3),N_76(8)	PR3050	NA
N1a1a1a1a1a2a3a~	N-A12258	5	N	N1a1	N_77	A12259,A12260,A12258	NA
N1a1a1a1a1a2b~	N-CTS657,N-Y3667,N-CTS3451	36	N	N1a1	N_23(5),N_24(8),N_25(1),N_26(2),N_27(1),N_28(1),N_29(6),N_30(1),N_31(3),N_32(8)	Y5445,CTS3414,Y3669,Y3668,Y3665,CTS657,Y5447	NA
N1a1a1a1a1a2b1~	N-BY6024	< 5	N	N1a1	N_24	BY6025,BY6026,BY6027,BY6028	NA
N1a1a1a1a1a2b2~	N-Y26750,N-Y26751	< 5	N	N1a1	N_24	Y26755,Y26752,Y26750,Y26751	NA
N1a1a1a1a2a1a	N-Z1925	15	N	N1a1	N_242(4),N_243(6),N_79(5)	CTS10035	NA
N1a1a1a1a2a1a1~	N-Z1926	49	N	N1a1	N_170(2),N_171(6),N_172(1),N_173(6),N_238(10),N_239(6),N_240(5),N_241(9),N_80(4)	Z1926	NA
N1a1a1a1a2a1a1a1a1a	N-Z1940,N-Z1941	34	N	N1a1	N_199(2),N_200(6),N_202(1),N_205(1),N_206(6),N_207(4),N_208(4),N_209(3),N_210(5),N_219(1),N_235(1)	CTS3595,CTS9175,Z1940	N3a4-Z1941
N1a1a1a1a2a1a1a1a1a1a1	N-Z4786	29	N	N1a1	N_216(14),N_218(10),N_219(5)	CTS4303	NA
N1a1a1a1a2a1a1a1a1a1a1a	N-Z4890	48	N	N1a1	N_224(29),N_225(5),N_226(8),N_227(6)	CTS8445	NA
N1a1a1a1a2a1a1a1a1a1a1a1a~	NA	< 5	N	N1a1	N_224	CTS7259	NA
N1a1a1a1a2a1a1a1a1a1a1a1b~	N-Z35003	< 5	N	N1a1	N_224	Z35003	NA
N1a1a1a1a2a1a1a1a1a1a1c~	NA	8	N	N1a1	N_217	Z35016	NA
N1a1a1a1a2a1a1a1a1a1a1d~	N-Y11245,N-Z35018	30	N	N1a1	N_220(11),N_221(8),N_222(2),N_223(9)	CTS9460,Y11245.2,Z35018	NA
N1a1a1a1a2a1a1a1a1a1a2~	N-Y21077	21	N	N1a1	N_228(7),N_229(2),N_230(7),N_231(5)	CTS8319	NA
N1a1a1a1a2a1a1a1a1a1b~	N-Y19415,N-Z34995,N-CTS204	9	N	N1a1	N_202(3),N_203(1),N_204(5)	Z34996,Z34995,CTS204	NA
N1a1a1a1a2a1a1a1a1a2~	N-CTS3416,N-Z34992	21	N	N1a1	N_211(7),N_212(6),N_213(1),N_214(2),N_215(5)	CTS3416,Z34992	NA
N1a1a1a1a2a1a1a1a1b~	N-Y71073,J-FT36995	55	N	N1a1	N_232(7),N_233(5),N_234(6),N_235(19),N_236(5),N_237(13)	Z35286,Z35289,Z35290	N3a4-Z1941
N1a1a1a1a2a1a1a1a2~	N-Y7308	< 5	N	N1a1	N_175(1),N_192(1),N_197(1)	Z19833	N3a4-B536
N1a1a1a1a2a1a1a1a2b~	N-Z1939	54	N	N1a1	N_174(4),N_175(2),N_177(1),N_182(1),N_192(13),N_193(12),N_194(5),N_195(7),N_196(3),N_197(1),N_198(5)	Y7518.2	N3a4-B536
N1a1a1a1a2a1a1a1a2c~	N-CTS7189	126	N	N1a1	N_176(20),N_177(10),N_178(8),N_179(1),N_181(8),N_182(22),N_183(12),N_184(6),N_185(2),N_186(14),N_187(7),N_188(2),N_189(2),N_190(7),N_191(5)	CTS4735,CTS7189,Z35032	N3a4-B536
N1a1a1a1a2a1a1a1a2c1~	N-Y13974	5	N	N1a1	N_180	Y13974	NA
N1a1a1a1a2a1a1a1a3~	NA	< 5	N	N1a1	N_238	Z35283	N3a4-F1356
N1a1a1a1a2a1a1a1b	N-CTS4329,N-Z4998,N-CTS8565	44	N	N1a1	N_163(7),N_164(5),N_165(1),N_166(2),N_167(12),N_168(1),N_169(5),N_86(1),N_87(5),N_88(5)	CTS6787,CTS8015,CTS8565,CTS1152	NA
N1a1a1a1a2a1a1a1b1~	N-CTS3223	13	N	N1a1	N_136(1),N_137(1),N_138(5),N_139(2),N_95(4)	CTS3223	NA
N1a1a1a1a2a1a1a1b1a	NA	39	N	N1a1	N_147(1),N_148(1),N_152(4),N_153(8),N_154(9),N_157(2),N_158(1),N_159(2),N_160(1),N_161(5),N_162(5)	Z5892^	NA
N1a1a1a1a2a1a1a1b1a1~	N-Y4374	63	N	N1a1	N_149(54),N_150(3),N_151(6)	Y4374	NA
N1a1a1a1a2a1a1a1b1a1a~	N-CTS10435	< 5	N	N1a1	N_149	CTS10435	NA
N1a1a1a1a2a1a1a1b1a1b~	N-Y18627,N-Y18418	< 5	N	N1a1	N_149	Y18627,Y18418,Y18628	NA
N1a1a1a1a2a1a1a1b1a2~	N-Y18766,N-CTS49	16	N	N1a1	N_155(9),N_156(7)	CTS4213,Y18767,Y26351,Y18766,CTS49	NA
N1a1a1a1a2a1a1a1b1b1	NA	15	N	N1a1	N_108(5),N_109(3),N_113(2),N_134(5)	Z5893^	NA
N1a1a1a1a2a1a1a1b1b1a	N-YP1142,N-YP1141	23	N	N1a1	N_125(2),N_126(12),N_127(8),N_128(1)	YP1142^,Y9021,YP1141	NA
N1a1a1a1a2a1a1a1b1b1a1a~	N-Z34986	19	N	N1a1	N_129(1),N_130(5),N_131(1),N_132(5),N_133(7)	Z34986	NA
N1a1a1a1a2a1a1a1b1b1a1a1~	NA	< 5	N	N1a1	N_131	CTS6393,Z34984	NA
N1a1a1a1a2a1a1a1b1b1b~	N-CTS4642,N-Y13506	20	N	N1a1	N_117(6),N_119(14)	CTS4642,Y13506	NA
N1a1a1a1a2a1a1a1b1b1b1~	N-Y13973	6	N	N1a1	N_121	PH4073	NA
N1a1a1a1a2a1a1a1b1b1b1a~	N-Y17721,N-Y17720	8	N	N1a1	N_122(1),N_123(7)	Y17721,Y17720	NA
N1a1a1a1a2a1a1a1b1b1c~	N-Y23184	12	N	N1a1	N_110(6),N_111(6)	Z27077.2,Y23184	NA
N1a1a1a1a2a1a1a1b1b1d~	N-Y23804	6	N	N1a1	N_112	Y24161,Y24162,Y24164	NA
N1a1a1a1a2a1a1a1b1b1e~	N-Y22335	12	N	N1a1	N_114(6),N_115(6)	Y18240,Y22335	NA
N1a1a1a1a2a1a1a1b1b1f~	N-Y17798	< 5	N	N1a1	N_106	Y17798	NA
N1a1a1a1a2a1a1a1b1b1f1~	N-Y22261	5	N	N1a1	N_105(1),N_106(4)	Y22261	NA
N1a1a1a1a2a1a1a1b1b1f2~	N-Y17799	10	N	N1a1	N_100(2),N_101(5),N_98(3)	Y17799	NA
N1a1a1a1a2a1a1a1b1b1f2a~	N-Y23180	6	N	N1a1	N_99	Y23180	NA
N1a1a1a1a2a1a1a1b1b1f2b~	N-Y20916	22	N	N1a1	N_102(8),N_103(5),N_104(9)	Y20916,Y21397	NA
N1a1a1a1a2a1a1a1b1b2~	N-Y15616,N-BY2738	28	N	N1a1	N_140(1),N_141(3),N_142(2),N_143(1),N_144(6),N_145(15)	Y15616,Y15904,Y15905,Y15906,BY2738	NA
N1a1a1a1a2a1a1a1b1b2a~	N-Y22885	5	N	N1a1	N_146	Y22886,Y22885	NA
N1a1a1a1a2a1a1a1b1c~	N-Y18663,N-Y18414	< 5	N	N1a1	N_87	Y18415,Y18664,Y18416,Y18668,Y18670,Y18671,Y806,Y18662,Y18414	NA
N1a1a1a1a2a1a1a1b1d~	N-Y20910	< 5	N	N1a1	N_87	Y21403,Y21404,Y21402,Y20910,S11610	NA
N1a1a1a1a2a1a1a1b1e~	N-Y19097	5	N	N1a1	N_89(3),N_90(1),N_93(1)	Z29041.2	NA
N1a1a1a1a2a1a1a1b1e1~	N-Y22104	30	N	N1a1	N_90(15),N_91(1),N_92(7),N_93(2),N_94(5)	Y22104	NA
N1a1a1a1a2a1a1a1b1e3~	N-Y23784	< 5	N	N1a1	N_89	Y24122,Y24121	NA
N1a1a1a1a2a1a1a1b1e3a~	N-Y26355	< 5	N	N1a1	N_89	Y26357,Y26358	NA
N1a1a1a1a2a1a1a1b1f~	N-BY549	< 5	N	N1a1	N_135	BY549	NA
N1a1a1a1a2a1a1a1b1f1~	N-YP1138	< 5	N	N1a1	N_135	YP1138	NA
N1a1a1a1a2a1a1a2~	N-Y22108	5	N	N1a1	N_81	Y23030,Y23033,Y23027,Y23029,Y23034,Y22108	NA
N1a1a1a1a2a1a1a2a~	N-Y22111,N-Y23031,N-Y22109	12	N	N1a1	N_82(1),N_83(1),N_84(10)	Y22111,Y23031,Y22109	NA
N1a1a1a1a2a1a1a2a1~	N-CTS5057	< 5	N	N1a1	N_84	CTS5057	NA
N1a1a1a1a2a1c2a~	N-Y19108,N-Y19453,N-Y19451,N-Y19110	< 5	N	N1a1	N_78	Y19108,Y19460,Y19459,Y19462,Y19456,Y19110,Z35275,Y19453,Y19454,Y19455	N3a4-B194
N1a2b2a1a~	N-Z35051,N-Z35049	< 5	N	other	NA	Z35051,Z35049	N2a-L1418
Q1b1a1b3b1b1~	NA	< 5	Q	other	NA	V1598	NA
Q1b2b1a1a~	Q-Y15619	< 5	Q	other	NA	Y17794,Y15686,Y15693,Y15688,Y15689,Y15683	NA
R1a1a1b1a1a1a1a1	R-Y2905	< 5	R	R1a	R_17	Y2905	R1a1d-L260
R1a1a1b1a1a1a1a2b~	R-YP870	< 5	R	R1a	R_17	YP870	NA
R1a1a1b1a1a1c1	R-L1029	< 5	R	R1a	R_18	L1029	R1a1d-L1029
R1a1a1b1a1a1c1b	R-YP416	< 5	R	R1a	R_18	YP416	NA
R1a1a1b1a1a1c1c1b~	R-YP1137	5	R	R1a	R_22	YP1137	NA
R1a1a1b1a1a1c1c1c3a~	R-Y37930,R-Y37929	< 5	R	R1a	R_21	Y38007,Y37929	NA
R1a1a1b1a1a1c1d1a~	R-BY100583	< 5	R	R1a	R_18	YP443	R1a1d-B160
R1a1a1b1a1a1c1g1~	R-BY32105,R-Y67627	13	R	R1a	R_19(8),R_20(5)	BY32105,BY32106	NA
R1a1a1b1a2a1a1a1c~	R-YP682	< 5	R	R1a	R_30	YP683	R1a1a-B118
R1a1a1b1a2a1a1a1i~	R-A8998	< 5	R	R1a	R_31	A8998	R1a1a-CTS6988
R1a1a1b1a2a1a1a1i2~	R-Y79255	< 5	R	R1a	R_31	Y68969	R1a1a-CTS6988
R1a1a1b1a2a1a1a1j1~	R-YP1696	< 5	R	R1a	R_30	YP1696	R1a1a-B144
R1a1a1b1a2a2a1a2~	R-Y42738	< 5	R	R1a	R_29	Y42738	NA
R1a1a1b1a2a3a1b1~	R-FGC46016	< 5	R	R1a	R_29	FGC46016	NA
R1a1a1b1a2b	R-CTS1211	< 5	R	R1a	R_32	CTS1211	R1a1c
R1a1a1b1a2b3a	Q-MPB074	< 5	R	R1a	R_34	CTS3402	R1a1c-CTS3402
R1a1a1b1a2b3a1a1a2	R-YP335	< 5	R	R1a	R_34	YP335	NA
R1a1a1b1a2b3a1a1b1a1a~	R-YP940	< 5	R	R1a	R_34	FGC19236,FGC19220	NA
R1a1a1b1a2b3a1c~	R-YP582	< 5	R	R1a	R_37	Y143808,Y5495,YP584,Y9082,YP585,YP586,YP579	R1a1c-B157
R1a1a1b1a2b3a1c2~	R-YP578	6	R	R1a	R_35(1),R_36(1),R_37(4)	YP580	R1a1c-B157
R1a1a1b1a2b3a1d2~	R-YP4532	< 5	R	R1a	R_34	YP4532	NA
R1a1a1b1a2b3a1d5a2a~	R-YP1017	< 5	R	R1a	R_34	YP1038,YP1017,Y14519	NA
R1a1a1b1a2b3a3a1a2~	R-Y5647	< 5	R	R1a	R_39	Y5647	NA
R1a1a1b1a2b3a3a2~	R-Y2902	< 5	R	R1a	R_39	FGC10155,CTS3441,FGC10157,FGC10183,FGC10334,FGC10159,FGC10160,S3369,FGC10190,FGC10191,FGC10162	R1a1c-CTS1070
R1a1a1b1a2b3a3a2g2c~	R-YP1144	< 5	R	R1a	R_39	PH4687	NA
R1a1a1b1a2b3a3c2~	R-Y100896,R-Y93270	< 5	R	R1a	R_38	FGC74365,FGC74366,FGC74367,FGC74369,FGC74374	NA
R1a1a1b1a3~	R-Z289,R-Y2395	< 5	R	R1a	R_25	S443,FGC11882	R1a1e
R1a1a1b1a3a	R-Z284	< 5	R	R1a	R_24(1),R_25(1)	S221	R1a1e
R1a1a1b1a3a1a3c~	R-S4442	< 5	R	R1a	R_26	CTS3802,CTS10875,FGC55633	NA
R1a1a1b1a3a1a3c1c~	R-YP5870	< 5	R	R1a	R_26	YP5870,YP5871	NA
R1a1a1b1a3a1b3b1a~	R-YP4456	< 5	R	R1a	R_26	YP4452,YP4450	NA
R1a1a1b1a3a2b1b~	R-S6241	< 5	R	R1a	R_27	S6762,S6241	NA
R1a1a1b1a3a2b1b2a~	R-YP4811	< 5	R	R1a	R_27	YP4811	NA
R1a1a1b1a3a2e~	R-YP405,R-YP402	< 5	R	R1a	R_27	YP406,Y10816,YP407,YP409,YP401,Y10814,Y11066,Y10815,YP402	NA
R1a1a1b1a3a2e3~	R-YP5236	< 5	R	R1a	R_27	YP5236,YP5237	NA
R1a1a1b1a3a2e3a1~	R-Y86121	< 5	R	R1a	R_27	Y90752,Y112750,Y86121	NA
R1a1a1b1a3a3b1~	R-YP1395	< 5	R	R1a	R_23	FGC28660,FGC28673,FGC28686,FGC28650	NA
R1a1a1b1a3a4~	R-YP1370	< 5	R	R1a	R_23	YP1370,YP1371,YP4121,YP1374,YP1375,YP1376,YP4122,YP1378,YP1389,YP1379,YP1380	NA
R1a1a1b1a3a4a~	R-YP1368,J-Y219015	< 5	R	R1a	R_23	YP1373,YP1368	NA
R1a1a1b2a2a1d9~	R-Y15121	< 5	R	R1a	R_15	Y15121	NA
R1a1a1b2a2a3c2~	R-S15948,R-YP5505,R-S10438	< 5	R	R1a	R_15	PH959,S15709,S15948,A428.2,Y23822,S18885,YP5508,S22857,YP5505,S10438,S10885,S12380	NA
R1b1a1b1a1a	R-L151	< 5	R	R1b	R_4	L151,PF6543,L11	R1b'19
R1b1a1b1a1a1	R-U106	< 5	R	R1b	R_5	M405	R1b6'9
R1b1a1b1a1a1b	R-Z19	< 5	R	R1b	R_5	S493,Z369,AM01885	R1b8
R1b1a1b1a1a1c1a	R-S497	< 5	R	R1b	R_6	S498,S376,S497	R1b6-Z304
R1b1a1b1a1a1c1a1	R-DF98	< 5	R	R1b	R_6	DF98	R1b6-DF98
R1b1a1b1a1a1c1a2b	R-FGC13326	< 5	R	R1b	R_6	FGC13326	NA
R1b1a1b1a1a1c1b	H-Z34693	< 5	R	R1b	R_6	S5520	NA
R1b1a1b1a1a1c2	R-S499	< 5	R	R1b	R_7	S499	R1b6-Z301
R1b1a1b1a1a1c2b1b3	R-Z4714	< 5	R	R1b	R_7	S9257	NA
R1b1a1b1a1a1c2b2a1b1a1a1	R-A5616	< 5	R	R1b	R_11	A5616	NA
R1b1a1b1a1a1c2b2a1b1a1a2b2	R-S18890	< 5	R	R1b	R_11	S18890	NA
R1b1a1b1a1a1c2b2a1b1a2	R-FGC17519	< 5	R	R1b	R_11	FGC17518,S3512,FGC17520	NA
R1b1a1b1a1a1c2b2a1b1a4b1	R-Z343	< 5	R	R1b	R_12	S387	NA
R1b1a1b1a1a1c2b2a1b1a4b1a1	R-S20321	< 5	R	R1b	R_12	FGC4150	NA
R1b1a1b1a1a1c2b2a1b1a4b1a1a2	R-Y10821	< 5	R	R1b	R_12	BY122	NA
R1b1a1b1a1a1c2b2a1b1b1a	R-Y3159	< 5	R	R1b	R_10	FGC924,FGC930	NA
R1b1a1b1a1a1c2b2a1b1b1a2a	R-Y10790	< 5	R	R1b	R_10	Y10791	NA
R1b1a1b1a1a1c2b2a1b6b	J-Y6961	< 5	R	R1b	R_9	A8557,A8558,CTS9539	NA
R1b1a1b1a1a1c2b2b	R-Z331	< 5	R	R1b	R_8	S1743,Z334	R1b6-Z327
R1b1a1b1a1a1c2b2b1a	R-Z330	< 5	R	R1b	R_8	S380	R1b6-Z327
R1b1a1b1a1a1c2b3a1a1	R-A5317	< 5	R	R1b	R_7	A5317	NA
R1b1a1b1a1a1d2	R-Y11145	< 5	R	R1b	R_5	Y11145	NA
R1b1a1b1a1a2a	R-DF27	< 5	R	R1b	R_4	DF27	R1b3
R1b1a1b1a1a2a1a1	R-Z209	< 5	R	R1b	R_4	S230,S356	R1b3-B18
R1b1a1b1a1a2a1b1a1b~	NA	< 5	R	R1b	R_22	L276	NA
R1b1a1b1a1a2b	NA	< 5	R	R1b	R_14	PF6570	R1b1
R1b1a1b1a1a2b1c1	R-Z142	< 5	R	R1b	R_14	S211	R1b1-Z57
R1b1a1b1a1a2b1c1a	R-Z51	< 5	R	R1b	R_14	S369	R1b1-Z57
R1b1a1b1a1a2b1c2b1a1	R-Y4355	< 5	R	R1b	R_14	FGC20777,FGC31485	NA
R1b1a1b1a1a2c1a1a1a1a1a1a	R-DF109	< 5	R	R1b	R_13	DF105	NA
R1b1a1b1a1a2c1a1k	R-S1026	< 5	R	R1b	R_13	S1026	R1b2-B365
R1b1a1b1a1a2c1a2a	R-YP5630,R-S5668	< 5	R	R1b	R_13	S5668,FGC9776	NA
R1b1a1b1a1a2c1a2a2	R-FGC13499	< 5	R	R1b	R_3	A7	NA
R1b1a1b1a1a2c1a3a1	NA	< 5	R	R1b	R_32	PF2542	NA
R1b1a1b1a1a2c1a4b1	R-L554	< 5	R	R1b	R_13	L554	NA
R1b1a1b1a1a2c1a4b2c1a1b	R-CTS9881	< 5	R	R1b	R_13	Y6068,FGC32677	NA
R1b1a1b1a1a2c1a4c2a~	R-Z17970	< 5	R	R1b	R_13	A7297	NA
R1b1a1b1a1a2c1a5c2b	NA	< 5	R	R1b	R_33	BY20361	NA
R1b1a1b1a1a2e	R-DF19	< 5	R	R1b	R_4	DF19	R1b5
R1b1a1b1a1a2f	R-DF99	< 5	R	R1b	R_4	DF99	NA
R1b1a1b1b3a1	R-Z2110	< 5	R	R1b	R_2	S17864	R1b11-B308
R1b1a1b1b3a1a1a	R-Y5587	< 5	R	R1b	R_3	Y5587	NA
R1b1a1b1b3a1a1b	R-BY250	< 5	R	R1b	R_3	BY250	R1b11-B307
T1a1a1b2b	T-Z709	< 5	T	other	NA	Z709	T1a1
