# Supplementary material for: Y chromosome sequencing data suggest dual paths of haplogroup N1a1 into Finland
Source: Eur J Hum Genet. 2024 Oct 28;33(1):89–97. doi: 10.1038/s41431-024-01707-7 (PMC11711460; doi:10.1038/s41431-024-01707-7)
Supplement: Supplementary file 4 — Supplementary Table S3 [file 41431_2024_1707_MOESM4_ESM.xlsx]

## Sheet: n1a_mac5_v2Output_tree
Table S3: Phylogenetic relationships of variants within haplogroup N1a1 with at least 5 carriers. Annotations (ISOGG, YFull, Karmin et al. (2015), Ilumäe et al. (2016)) are based on all observed SNPs. Some annotations are contradicting due a variant having misclassification in a database, or due to the variant being recurrent.
node	annotation	novel	count	ISOGG	YFull	Karmin et al. (2015)	Ilumäe et al. (2016)
N_root	N1a1	0	1259	N1a1,N1a1a1a1a,N1a1a1~,J2b~,N1a1a1a1,N1a1a,N1a1a~,N1a1a1a	N-TAT,N-L1026,N-Z1956,N-L708,N-Z4863,N-CTS6967,N-F1419,N-CTS1678,N-Z1979,N-M2126	N3,N3a	N3a	I	Y:12524155_G_A,Y:12524155_G_A,Y:12554411_C_G,Y:12554411_C_G,Y:12668487_A_G,Y:12668487_A_G,Y:12810648_T_C,Y:12810648_T_C,Y:12888223_G_A,Y:12888223_G_A,Y:13413870_G_A,Y:13413870_G_A,Y:13433857_T_C,Y:13433857_T_C,Y:14290471_C_T,Y:14290471_C_T,Y:14315820_A_G,Y:14315820_A_G,Y:14535427_A_C,Y:14535427_A_C,Y:14574583_G_T,Y:14574583_G_T,Y:14716635_C_T,Y:14716635_C_T,Y:14827936_A_G,Y:14827936_A_G,Y:1510456…
N_1	N-VL29	0	297	N1a1a1a1a1a,N1a1a1a1a1	N-VL29,N-CTS10760	N3a3-VL29,N3a3	N3a3-VL29,N3a3	I		Y:12458624_T_C , Y:15068664_A_G , Y:16137732_A_T , Y:17260506_T_G , Y:20600088_C_A , Y:20609256_T_A
N_2	N-L550	0	77	N1a1a1a1a1a1~,N1a1a1a1a1a1a	N-Z4908,N-L550	N3a3a	N3a3a	I			Y:14154276_A_G , Y:15048918_G_A , Y:16023351_G_A , Y:19124362_C_T , Y:19386892_T_C , Y:7527025_A_T
N_3	N-Y7795	0	9	N1a1a1a1a1a1a5~	N-Y7795	NA	NA	I				Y:14324169_G_T , Y:16989568_A_T
N_4	N-Y20918	0	8	NA	N-Y20918	NA	NA	I					Y:14703531_G_C , Y:15748569_G_A , Y:7381434_T_C , Y:19752477_G_A , Y:20721224_T_A
N_5	N-Y:17230579_G_A	0	5	G1a1a1a1c~	G-Y14914	NA	NA	I						Y:17230579_G_A
N_6	N-Y4706	0	14	N1a1a1a1a1a1a1b	N-Y4706	NA	NA	I				Y:13498481_T_C
N_7	N-Y4707	0	13	N1a1a1a1a1a1a1b2~	N-Y4707	NA	NA	I					Y:9623358_G_A , Y:6910863_C_G , Y:12716300_C_T , Y:12943540_G_C , Y:15645982_C_T
N_8	N-Y4708	0	11	N1a1a1a1a1a1a1b2a~	N-Y4708	NA	NA	I						Y:6960307_A_G , Y:17382508_C_T
N_9	N-Y21263	0	10	N1a1a1a1a1a1a2~	N-Y21263	NA	NA	I				Y:13691839_G_A , Y:8052811_T_C
N_10	N-Y20914	0	9	N1a1a1a1a1a1a2~,N1a1a1a1a1a1a2a~	N-Y20911,N-Y20914	NA	NA	I					Y:6828201_A_C , Y:12579895_G_A , Y:13741892_A_G , Y:14423970_T_C , Y:14930084_C_T , Y:16788793_T_C , Y:19130418_T_C , Y:19406085_C_T , Y:19419051_A_T
N_11	N-Z4912	0	12	NA	NA	N3a3a-Z4912	N3a3a-Z4912	I				Y:14922679_C_T
N_12	N-Y140872	0	10	NA	N-Y140872	NA	NA	I					Y:10051518_C_A , Y:15660415_A_T , Y:17050453_T_C
N_13	N-Y:13945911_A_T	0	9	NA	N-Y140872	NA	NA	I						Y:8459454_C_A , Y:13945911_A_T , Y:13945912_T_A , Y:14296188_T_G , Y:19276290_A_T , Y:19685747_T_G , Y:20442722_T_C
N_14	N-Y:15674049_G_C	1	5	NA	NA	NA	NA	I							Y:9143597_G_A , Y:15674049_G_C , Y:19339819_G_A
N_15	N-M2784.1	0	8	N1a1a1a1a1a1a1a	NA	O1a'b	NA	I				Y:10013073_C_T , Y:10013074_A_G , Y:10013078_C_G
N_16	N-Z16980	0	6	N1a1a1a1a1a1a1a4a~,N1a1a1a1a1a1a1a4	E-Y176242,N-Z16980	N3a3a-B213,N3a3a-B212	NA	I					Y:12269702_T_C , Y:7054566_G_A , Y:15748310_C_T
N_17	N-S9378	0	14	N1a1a1a1a1a1a4~	N-S9378	N3a3a-Z4915	N3a3a-Z4915	I				Y:6850903_G_A , Y:13047833_A_G , Y:13681172_G_T , Y:15154292_C_T , Y:16128190_C_T , Y:17083688_G_T , Y:19018350_G_T , Y:19194099_T_A , Y:20610783_C_T
N_18	N-BY21957	0	7	NA	N-BY21957	NA	NA	I					Y:14591180_G_A , Y:7209852_G_A , Y:17340736_G_T
N_19	N-Y:16814722_G_A	1	6	NA	NA	NA	NA	I						Y:16814722_G_A
N_20	N-Y:2941843_A_G	1	5	NA	NA	NA	NA	I							Y:2941843_A_G
N_21	N-Y:8493958_C_T	1	6	NA	NA	NA	NA	I					Y:8493958_C_T
N_22	N-Y3667	0	43	N1a1a1a1a1a2b~	N-Y3667,N-CTS3451	NA	NA	I			Y:12179422_C_A , Y:12794359_G_T , Y:6968116_G_A , Y:14107336_T_C , Y:22299594_C_T , Y:7680756_G_A
N_23	N-BY33087	0	5	NA	N-BY33087	NA	NA	I				Y:12711356_G_C , Y:15928894_G_C , Y:8109700_G_A
N_24	N-CTS657	0	38	N1a1a1a1a1a2b~,I2a1b1a2b1a2a2b1a1a1a~	N-CTS657	NA	NA	I				Y:12383108_C_T , Y:7063224_C_T
N_25	N-Y:19196514_G_T	1	10	NA	NA	NA	NA	I					Y:19196514_G_T
N_26	N-Y:13646397_G_T	1	10	NA	NA	NA	NA	I						Y:8998906_T_C , Y:13646397_G_T
N_27	N-Y:15959563_C_T	1	7	NA	NA	NA	NA	I							Y:15959563_C_T
N_28	N-Y:14869509_T_C	1	7	NA	NA	NA	NA	I								Y:14869509_T_C
N_29	N-Y:7693332_G_A	1	6	NA	NA	NA	NA	I									Y:7693332_G_A
N_30	N-Y:7927927_G_A	1	12	NA	NA	NA	NA	I					Y:7927927_G_A
N_31	N-Y:14695334_G_A	1	11	NA	NA	NA	NA	I						Y:8297088_C_T , Y:14695334_G_A , Y:14947138_T_G
N_32	N-Y:17011256_C_T	1	8	NA	NA	NA	NA	I							Y:17011256_C_T
N_33	N-L1022	0	176	N1a1a1a1a1a2a	N-L1022	N3a3b	N3a3b	I			Y:8313974_T_C , Y:19171781_G_T
N_34	N-Y:12750705_G_A	0	176	N1a1a1a1a1a2a,N1a1a1a1a1a2a~	N-L1022	N3a3b	N3a3b	I				Y:9247585_G_A , Y:12750705_G_A , Y:12755680_C_A , Y:12793626_C_T , Y:12801798_T_C
N_35	N-Y5004	0	160	N1a1a1a1a1a2a~,N1a1a1a1a1a2a1~	N-Y5004	N3a3b	N3a3b	I					Y:7394657_T_G , Y:19803523_T_G
N_36	N-Y5005	0	129	N1a1a1a1a1a2a1a	N-Y5005	N3a3b	N3a3b	I						Y:12262631_G_A , Y:13144071_C_A , Y:14214910_A_G , Y:16876468_T_C
N_37	N-Y10756	0	44	N1a1a1a1a1a2a1a1	N-Y10756	N3a3-B216	N3a3b-B216,N3a3b-B217	I							Y:16069964_C_A , Y:17297733_G_A , Y:7990525_A_G
N_38	N-A13658	0	9	NA	N-A13658	NA	NA	I								Y:8439510_T_G , Y:14444512_G_A , Y:7962911_G_A , Y:8205416_G_C
N_39	N-Y:3039973_G_A	1	7	NA	NA	NA	NA	I									Y:3039973_G_A
N_40	N-PH2196	0	34	I1a2b1e1b1~	N-PH2196	N3a3-B216	N3a3b-B216	I								Y:14226602_A_G
N_41	N-Y20620	0	10	N1a1a1a1a1a2a1a1a2c~	N-Y20620	NA	NA	I									Y:13383073_G_A , Y:14188881_C_A
N_42	N-BY5997	0	7	N1a1a1a1a1a2a1a1a2c1~	N-BY5997	NA	NA	I										Y:12288592_A_G , Y:20632986_G_T
N_43	N-B218	0	8	NA	NA	N3a3-B218	N3a3b-B222	I									Y:15805628_T_C
N_44	N-Y:9987609_A_C	1	6	NA	NA	NA	NA	I										Y:9987609_A_C
N_45	N-Y:12511540_T_C	1	12	NA	NA	NA	NA	I									Y:12511540_T_C , Y:13756751_C_T , Y:19322376_T_C
N_46	N-Y:16682398_C_T	1	10	NA	NA	NA	NA	I										Y:16682398_C_T
N_47	N-Y:12562388_G_T	1	8	NA	NA	NA	NA	I											Y:12562388_G_T , Y:2814818_C_G
N_48	N-Y22106	0	6	N1a1a1a1a1a2a1a3~	N-Y22106	NA	NA	I							Y:2812726_G_A , Y:8833285_T_C , Y:15155231_G_T , Y:15829417_G_A , Y:16031791_A_G , Y:7913025_T_C
N_49	N-Y5003	0	76	N1a1a1a1a1a2a1a2	N-Y5003	N3a3-B214	NA	I							Y:19798332_A_T
N_50	N-Y:13773149_A_G	1	44	NA	NA	NA	NA	I								Y:13773149_A_G , Y:13773160_C_G
N_51	N-Y16503	0	31	N1a1a1a1a1a2a1a2i~	N-Y16503	NA	NA	I									Y:14836823_G_A , Y:17190215_G_C , Y:19363757_G_T
N_52	N-Y21734	0	29	N1a1a1a1a1a2a1a2i1~	N-Y21734	NA	NA	I										Y:9259206_C_T , Y:15645606_A_G , Y:19213227_C_T
N_53	N-BY700	0	19	N1a1a1a1a1a2a1a2i1~	N-BY700	NA	NA	I											Y:6809129_G_A
N_54	N-Y:7230848_A_G	1	5	NA	NA	NA	NA	I												Y:7230848_A_G
N_55	N-Y:12042996_A_T	1	5	NA	NA	NA	NA	I												Y:8521401_G_A , Y:12042996_A_T , Y:13303010_T_C , Y:15773030_C_G
N_56	N-Y:8384795_C_T	0	10	NA	NA	C3f1	NA	I											Y:8384795_C_T
N_57	N-Y18420	0	7	N1a1a1a1a1a2a1a2g~	N-Y18420	NA	NA	I									Y:13733052_A_G , Y:13776754_A_C , Y:19395933_G_T
N_58	N-Y:12769078_G_A	1	5	NA	NA	NA	NA	I										Y:12769078_G_A , Y:16923804_G_A
N_59	N-Y24000	0	7	N1a1a1a1a1a2a1a2e~	N-Y24000	NA	NA	I								Y:19192742_C_T
N_60	N-Y143558	0	5	NA	N-Y143558	NA	NA	I									Y:12046407_T_C , Y:12129795_C_A , Y:12138687_T_A , Y:12401547_G_A , Y:15816971_A_G , Y:18968806_C_T
N_61	N-Z35267	0	11	N1a1a1a1a1a2a1a2b~	N-Z35267	N3a3-F467	N3a3b-F467	I								Y:14473490_G_C , Y:7955109_G_T
N_62	N-BY29047	0	6	NA	N-BY29047	NA	NA	I									Y:2905549_C_T
N_63	N-Y:13946275_A_C	1	5	NA	NA	NA	NA	I									Y:8917194_C_A , Y:13946275_A_C , Y:14590107_C_T , Y:15754884_T_A , Y:8252863_A_G
N_64	N-Y15161	0	9	N1a1a1a1a1a2a1a2h1~,N1a1a1a1a1a2a1a2a~	N-Y15159,N-Y6599,N-Y15161	N3a3-B190	N3a3b-B190	I								Y:13640181_G_C , Y:14281981_C_T , Y:16716457_A_C , Y:19101251_G_C
N_65	N-Y15060	0	8	N1a1a1a1a1a2a1a2h1a~	N-Y15060	NA	NA	I									Y:8346483_T_C , Y:8552199_A_C , Y:12480464_G_A , Y:14988664_G_A , Y:7300308_G_T , Y:17429025_G_C , Y:19804576_A_G
N_66	N-Y7300	0	31	N1a1a1a1a1a2a1b~	N-Y7300	NA	NA	I						Y:8953825_C_T , Y:12034481_T_C , Y:12069329_G_A , Y:14426233_C_A , Y:20466108_G_C
N_67	N-Y7297	0	7	N1a1a1a1a1a2a1b1~	N-Y7297	NA	NA	I							Y:6784462_T_G , Y:12362269_C_T , Y:12943553_C_T , Y:13224535_T_A , Y:16014940_G_A , Y:7347332_A_G , Y:20601122_G_A , Y:20601123_A_G , Y:7689780_T_C
N_68	N-Y15813	0	23	N1a1a1a1a1a2a1b2~	N-Y15813	NA	NA	I							Y:15640821_C_G , Y:19120813_T_A
N_69	N-Y15812	0	17	N1a1a1a1a1a2a1b2a~	N-Y15812	NA	NA	I								Y:9567990_A_C
N_70	N-Y24617	0	7	N1a1a1a1a1a2a1b2a1~	N-Y24617	NA	NA	I									Y:7401434_C_A
N_71	N-Y23576	0	11	N1a1a1a1a1a2a1b2a2~	N-Y23576	NA	NA	I									Y:13636669_A_T , Y:14500647_C_A
N_72	N-BY5999	0	9	N1a1a1a1a1a2a1b2a2~	N-BY5999	NA	NA	I										Y:22278434_C_G
N_73	N-Y15615	0	6	N1a1a1a1a1a2a1b2a2a~	N-Y15615	NA	NA	I											Y:18983096_A_G
N_74	N-Y:9309656_A_G	1	5	NA	NA	NA	NA	I												Y:9309656_A_G
N_75	N-Y19098	0	16	N1a1a1a1a1a2a2~,I1a1b1a4a1a1b1a4a~	N-Y19098,J-Y33951	NA	NA	I					Y:9030632_G_A , Y:10025144_T_G , Y:12634166_G_A , Y:12634167_A_G , Y:12949954_T_C , Y:13098732_G_A , Y:13645152_G_A , Y:14565040_A_G , Y:7116874_T_G , Y:15732175_C_G , Y:15988158_T_C , Y:17128260_G_T , Y:17425563_C_T , Y:20551086_G_A , Y:22297112_C_T
N_76	N-Y:17185659_C_G	1	13	NA	NA	NA	NA	I						Y:17185659_C_G
N_77	N-A12258	0	5	N1a1a1a1a1a2a3a~	N-A12258	NA	NA	I							Y:8547227_G_A , Y:12019315_C_A , Y:14454295_T_G
N_78	N-Z1934	0	962	N1a1a1a1a2a~,N1a1a1a1a2,N1a1a1a1a2~	N-Z1934,N-Z1936	NA	NA	I		Y:17037673_G_C , Y:17133593_G_T , Y:19301440_C_T , Y:7412629_C_T
N_79	N-Z1925	0	958	N1a1a1a1a2a1,N1a1a1a1a2a1a~,N1a1a1a1a2a1a	N-Z1928,N-Z1925	NA	NA	I			Y:12331515_C_T , Y:12763969_G_T , Y:13217466_C_G , Y:13297126_C_T , Y:14333739_A_C , Y:16902119_C_A , Y:17107841_A_G
N_80	N-Z1926	0	931	N1a1a1a1a2a1a1~	N-Z1926	NA	NA	I				Y:9222320_C_T
N_81	N-Y22108	0	19	N1a1a1a1a2a1a1a2~	N-Y22108	NA	NA	I					Y:8529012_G_A , Y:15761549_A_G , Y:7362185_G_C , Y:19416514_C_T , Y:20668518_C_A , Y:7820503_C_G , Y:7926860_G_A
N_82	N-Y23031	0	14	N1a1a1a1a2a1a1a2~,N1a1a1a1a2a1a1a2a~	N-Y23031,N-Y23028	NA	NA	I						Y:16466014_G_A , Y:16571307_T_G , Y:8251692_G_A
N_83	N-Y22111	0	13	N1a1a1a1a2a1a1a2a~	N-Y22111	NA	NA	I							Y:14412903_T_A , Y:15265529_T_A
N_84	N-Y22109	0	12	N1a1a1a1a2a1a1a2a~	N-Y22109	NA	NA	I								Y:8797509_A_G
N_85	N-CTS4329	0	427	N1a1a1a1a2a1a1a1b	N-CTS4329	E1a'b	NA	I					Y:13469057_C_A , Y:14992958_C_A
N_86	N-CTS8565	0	397	N1a1a1a1a2a1a1a1b	N-CTS8565	NA	NA	I						Y:15973345_G_A
N_87	N-Z4998	0	400	N1a1a1a1a2a1a1a1b	N-Z4998	NA	NA	I							Y:15684723_C_T , Y:7370996_G_A
N_88	N-FGC65190	0	5	NA	N-FGC65190	NA	NA	I								Y:19285240_C_T
N_89	N-Y19097	0	38	N1a1a1a1a2a1a1a1b1e~	N-Y19097	NA	NA	I								Y:7062903_C_G
N_90	N-Y22104	0	32	N1a1a1a1a2a1a1a1b1e1~	N-Y22104	NA	NA	I									Y:7342672_C_G , Y:19078862_T_G , Y:19504730_T_C
N_91	N-Y:15666996_T_A	1	8	NA	NA	NA	NA	I										Y:8489197_C_G , Y:15666996_T_A , Y:15943123_A_G
N_92	N-Y:14879594_G_T	1	7	NA	NA	NA	NA	I											Y:14879594_G_T
N_93	N-Y:18960498_A_G	1	8	NA	NA	NA	NA	I										Y:18960498_A_G
N_94	N-BY30459	0	5	NA	N-BY30459	NA	NA	I											Y:14408323_G_C
N_95	N-CTS3223	0	336	N1a1a1a1a2a1a1a1b1~	N-CTS3223	NA	NA	I								Y:12633900_G_A
N_96	N-Z5893^	0	163	N1a1a1a1a2a1a1a1b1b1	NA	NA	NA	I									Y:8603505_T_G
N_97	N-Y17798	0	43	N1a1a1a1a2a1a1a1b1b1f~	N-Y17798	NA	NA	I										Y:13437639_T_C
N_98	N-Y17799	0	37	N1a1a1a1a2a1a1a1b1b1f2~	N-Y17799	NA	NA	I											Y:15705135_G_A
N_99	N-Y23180	0	6	N1a1a1a1a2a1a1a1b1b1f2a~	N-Y23180	NA	NA	I												Y:7834791_G_A
N_100	N-Y:12042699_C_A	1	7	NA	NA	NA	NA	I												Y:12042699_C_A , Y:12896423_G_A , Y:8003397_T_G
N_101	N-Y:15207140_T_A	1	5	NA	NA	NA	NA	I													Y:15207140_T_A
N_102	N-Y20916	0	22	N1a1a1a1a2a1a1a1b1b1f2b~	N-Y20916	NA	NA	I												Y:17050290_A_G , Y:19735612_G_C
N_103	N-Y:15124323_G_T	1	5	NA	NA	NA	NA	I													Y:15124323_G_T
N_104	N-Y109798	0	9	NA	N-Y109798	NA	NA	I													Y:20533358_T_C , Y:20643105_T_G , Y:8101970_C_T
N_105	N-Y22261	0	6	N1a1a1a1a2a1a1a1b1b1f1~	N-Y22261	NA	NA	I											Y:8346161_C_T , Y:13752540_C_T
N_106	N-BY32549	0	5	NA	N-BY32549	NA	NA	I												Y:8506108_T_G , Y:8067424_T_A
N_107	N-Y133690	0	120	NA	N-Y133690	NA	NA	I										Y:8811032_A_G
N_108	N-Y:8497180_G_A	1	5	NA	NA	NA	NA	I											Y:8497180_G_A
N_109	N-Y:7763840_T_C	0	35	H1a1	NA	H1a	NA	I											Y:7763840_T_C
N_110	N-Y23184	0	12	I2a1a1a1a1a4c3a~,N1a1a1a1a2a1a1a1b1b1c~	N-Y23184,J-Y191714	NA	NA	I												Y:13046702_A_C , Y:13241730_T_C , Y:20707336_C_T
N_111	N-Y:19557293_T_C	1	6	NA	NA	NA	NA	I													Y:19557293_T_C
N_112	N-Y30718	0	6	N1a1a1a1a2a1a1a1b1b1d~	N-Y30718,N-Y23804	NA	NA	I												Y:12336439_G_A , Y:12649888_G_T , Y:12717289_A_G , Y:12787458_G_T , Y:14549472_T_G , Y:16131009_G_A , Y:20675297_T_G
N_113	N-Y:12182825_G_A	1	14	NA	NA	NA	NA	I												Y:12182825_G_A
N_114	N-Y18240	0	12	N1a1a1a1a2a1a1a1b1b1e~	NA	NA	NA	I													Y:19588001_A_G
N_115	N-BY29115	0	6	NA	N-BY29115	NA	NA	I														Y:19117364_G_A
N_116	N-CTS4642	0	34	N1a1a1a1a2a1a1a1b1b1b~	N-CTS4642	NA	NA	I											Y:13633334_G_C
N_117	N-Y:12826356_G_A	0	6	E1b1a1~	E-M2	E1a'b	NA	I												Y:12826356_G_A , Y:13583057_C_T , Y:13638777_T_C , Y:16016777_C_G
N_118	N-Y13506	0	28	N1a1a1a1a2a1a1a1b1b1b~	N-Y13506	NA	NA	I												Y:13362932_T_A , Y:14296928_C_T
N_119	N-Y:12191836_G_A	1	14	NA	NA	NA	NA	I													Y:12191836_G_A , Y:14452945_A_G , Y:19278154_C_T , Y:19509998_A_G
N_120	N-Y13973	0	14	N1a1a1a1a2a1a1a1b1b1b1~	N-Y13973	NA	NA	I													Y:9139822_G_A , Y:16794800_G_A
N_121	N-BY30408	0	6	NA	N-BY30408	NA	NA	I														Y:8403299_C_T , Y:15067024_T_A
N_122	N-Y17721	0	5	N1a1a1a1a2a1a1a1b1b1b1a~	N-Y17721	NA	NA	I														Y:15848603_C_T
N_123	N-Y17720	0	7	N1a1a1a1a2a1a1a1b1b1b1a~	N-Y17720	NA	NA	I															Y:9294611_C_G
N_124	N-Z19819	0	49	N1a1a1a1a2a1a1a1b1b1a~	N-Z19819	NA	NA	I											Y:20710743_A_G
N_125	N-YP1141	0	44	N1a1a1a1a2a1a1a1b1b1a	N-YP1141	NA	NA	I												Y:8778197_T_A
N_126	N-YP1142	0	43	N1a1a1a1a2a1a1a1b1b1a,N1a1a1a1a2a1a1a1b1b1a~	N-YP1142	NA	NA	I													Y:13939624_T_C , Y:15227187_A_C , Y:15319705_G_A
N_127	N-Y36293	0	8	NA	N-Y36293	NA	NA	I														Y:12152130_G_A
N_128	N-YP1143	0	23	NA	N-YP1143	NA	NA	I														Y:16927365_G_T
N_129	N-Z34986	0	22	N1a1a1a1a2a1a1a1b1b1a1a~	N-Z34986	NA	NA	I															Y:14275903_C_T
N_130	N-Y:16770180_G_C	1	5	NA	NA	NA	NA	I																Y:16770180_G_C , Y:17398037_G_A
N_131	N-Y:7192966_G_T	1	9	NA	NA	NA	NA	I																Y:7192966_G_T
N_132	N-Y:12296677_G_T	1	5	NA	NA	NA	NA	I																	Y:12296677_G_T , Y:6953021_C_T , Y:13626232_C_T , Y:15048824_G_T , Y:19063385_T_C
N_133	N-Y:14641519_G_A	1	7	NA	NA	NA	NA	I																Y:8827284_C_T , Y:14641519_G_A , Y:17081058_T_A , Y:8115424_T_A
N_134	N-Y:16506781_A_G	1	5	NA	NA	NA	NA	I												Y:7112772_A_G , Y:16506781_A_G
N_135	N-BY549	0	5	N1a1a1a1a2a1a1a1b1f~	N-BY549	NA	NA	I									Y:10045927_T_C
N_136	N-Y:9162401_A_G	1	7	NA	NA	NA	NA	I									Y:9162401_A_G
N_137	N-Y69793	0	6	R1a1a1b2a1a2b~	N-Y69793,R-Y2353	NA	NA	I										Y:14278027_T_C , Y:14279514_C_T
N_138	N-Y:12529996_C_T	1	5	NA	NA	NA	NA	I											Y:12529996_C_T , Y:14622047_G_T , Y:19114930_C_T , Y:19745643_G_T
N_139	N-Y:7777165_T_A	1	34	NA	NA	NA	NA	I									Y:7777165_T_A
N_140	N-BY2738	0	33	N1a1a1a1a2a1a1a1b1b2~	N-BY2738	NA	NA	I										Y:8594084_C_T , Y:12695324_G_T , Y:15271969_T_A
N_141	N-Y34045	0	12	NA	N-Y34044,N-Y34045	NA	NA	I											Y:13277543_G_A , Y:13918106_A_G , Y:15009670_A_G , Y:15323700_T_C , Y:16972040_G_A , Y:17258703_T_C , Y:20535578_T_C , Y:8027280_C_A
N_142	N-Y34050	0	9	NA	N-Y34050	NA	NA	I												Y:9311203_C_T
N_143	N-Y34041	0	7	NA	N-Y34041	NA	NA	I													Y:8085112_C_T
N_144	N-Y:14946327_T_C	0	6	NA	N-Y34041	NA	NA	I														Y:14946327_T_C , Y:16138760_T_C , Y:19101492_G_A
N_145	N-Y15616	0	20	N1a1a1a1a2a1a1a1b1b2~	N-Y15616	NA	NA	I											Y:12250272_T_G , Y:13405068_T_C
N_146	N-Y22885	0	5	N1a1a1a1a2a1a1a1b1b2a~	N-Y22885	NA	NA	I												Y:22299871_C_G
N_147	N-Z5892^	0	122	N1a1a1a1a2a1a1a1b1a	NA	NA	NA	I									Y:8259210_A_G
N_148	N-Y4373	0	87	NA	N-Y4373	NA	NA	I										Y:7220604_C_A
N_149	N-Y4374	0	68	N1a1a1a1a2a1a1a1b1a1~	N-Y4374	NA	NA	I											Y:7721366_G_A
N_150	N-Y32735	0	8	NA	N-Y32735	NA	NA	I												Y:14521080_C_T
N_151	N-Y32944	0	6	NA	N-Y32944	NA	NA	I													Y:15639042_A_T
N_152	N-Y111531	0	20	NA	N-Y111531	NA	NA	I											Y:13398315_T_C
N_153	N-Y:13706002_A_T	1	8	NA	NA	NA	NA	I												Y:13706002_A_T
N_154	N-Y:19524714_A_C	1	9	NA	NA	NA	NA	I												Y:6981987_C_T , Y:19524714_A_C
N_155	N-Y18766	0	16	N1a1a1a1a2a1a1a1b1a2~	N-Y18766	NA	NA	I										Y:13369846_T_G , Y:16492589_C_T , Y:19411593_A_G , Y:20444709_A_C
N_156	N-Y:8980607_C_G	1	7	NA	NA	NA	NA	I											Y:8980607_C_G
N_157	N-Y:3030694_T_G	1	16	NA	NA	NA	NA	I										Y:3030694_T_G
N_158	N-Y:14545001_A_G	1	13	NA	NA	NA	NA	I											Y:14545001_A_G
N_159	N-Y126484	0	13	NA	N-Y126484	NA	NA	I												Y:12594417_A_T , Y:14196908_T_G , Y:18951333_T_C , Y:18951334_G_T
N_160	N-Y:13830683_G_A	1	6	NA	NA	NA	NA	I													Y:13830683_G_A
N_161	N-Y:7488405_C_T	1	5	NA	NA	NA	NA	I														Y:7488405_C_T
N_162	N-Y:14674194_A_G	1	5	NA	NA	NA	NA	I													Y:14674194_A_G
N_163	N-BY22141	0	7	NA	N-BY22141	NA	NA	I								Y:8769499_C_T , Y:9167472_T_G , Y:13348155_T_C , Y:7215024_C_A , Y:7691566_G_C
N_164	N-Y:7133402_T_A	1	5	NA	NA	NA	NA	I							Y:7133402_T_A
N_165	N-Y22091	0	21	NA	N-Y22091	NA	NA	I						Y:15987066_C_T , Y:7337414_G_A
N_166	N-YP6269	0	14	NA	N-YP6269	NA	NA	I							Y:13327956_G_A
N_167	N-Y151660	0	12	NA	N-Y151660	NA	NA	I								Y:12493262_C_T , Y:2874232_A_G , Y:17315259_T_A , Y:19021608_A_G , Y:19359115_G_A
N_168	N-Y90283	0	6	NA	N-Y90283	NA	NA	I							Y:9034413_C_G , Y:15321592_G_A , Y:19390564_A_G , Y:7550535_C_T
N_169	N-Y:14651332_C_T	0	5	NA	N-Y90283	NA	NA	I								Y:14651332_C_T
N_170	N-Y17790	0	15	NA	N-Y17790	NA	NA	I					Y:8793144_A_G
N_171	N-Y36692	0	6	NA	N-Y36692	NA	NA	I						Y:14843701_A_G , Y:15156284_A_G , Y:17136769_C_A
N_172	N-BY63718	0	7	NA	N-Y19686,N-Y19687,N-BY63718	NA	NA	I						Y:12165143_G_A , Y:12819180_A_G , Y:13009238_T_A , Y:13239337_C_T , Y:7312575_A_G , Y:17122599_A_T , Y:22271304_A_G , Y:7472263_T_C
N_173	N-Y:13263800_G_T	1	6	NA	NA	NA	NA	I							Y:13263800_G_T , Y:18947151_C_T , Y:7492775_A_G
N_174	N-Y7308	0	188	N1a1a1a1a2a1a1a1a2b~,N1a1a1a1a2a1a1a1a2~	N-Z1939,N-Y7308	NA	N3a4-B536	I					Y:6792045_C_T , Y:8682485_A_G
N_175	N-Z2445	0	182	J2b2a~	N-Z2445	J2b2	NA	I						Y:14826932_A_T
N_176	N-CTS7189	0	133	N1a1a1a1a2a1a1a1a2c~	N-CTS7189	NA	N3a4-B536	I							Y:12580508_A_G , Y:12862556_G_A , Y:15228897_C_T
N_177	N-Y:19779793_C_G	1	11	NA	NA	NA	NA	I								Y:19779793_C_G
N_178	N-Y:16797048_C_T	1	8	NA	NA	NA	NA	I								Y:16797048_C_T
N_179	N-Y13974	0	6	NA	N-Y13974	NA	NA	I								Y:15299991_A_G , Y:19264387_C_T
N_180	N-Y:14332833_A_C	0	5	N1a1a1a1a2a1a1a1a2c1~	N-Y13974	NA	NA	I									Y:14332833_A_C
N_181	N-Y:19373290_T_A	1	63	NA	NA	NA	NA	I								Y:19373290_T_A
N_182	N-Y135981	0	41	NA	N-Y135981	NA	NA	I									Y:17140181_C_T
N_183	N-Y:6853241_A_G	1	12	NA	NA	NA	NA	I										Y:6853241_A_G
N_184	N-Y:13897557_A_G	1	6	NA	NA	NA	NA	I										Y:13897557_A_G
N_185	N-Y:6861171_A_C	1	15	NA	NA	NA	NA	I									Y:6861171_A_C
N_186	N-Y24217	0	14	NA	N-Y24217	NA	N3a4-B536	I										Y:8804247_A_G
N_187	N-Y:13580791_G_C	1	7	NA	NA	NA	NA	I								Y:13580791_G_C
N_188	N-Y:16911759_C_A	1	16	NA	NA	NA	NA	I								Y:16911759_C_A
N_189	N-Y:7942013_G_A	1	13	NA	NA	NA	NA	I									Y:7942013_G_A
N_190	N-Y:7301416_A_G	1	12	NA	NA	NA	NA	I										Y:8751412_G_A , Y:7301416_A_G
N_191	N-Y:12695295_G_A	1	5	NA	NA	NA	NA	I											Y:12695295_G_A
N_192	N-Z35031	0	14	NA	N-Z35031	NA	NA	I							Y:16464903_T_C
N_193	N-Y40380	0	17	NA	N-Y40380	NA	NA	I							Y:12118235_G_A , Y:13831193_C_T , Y:7687369_T_C
N_194	N-Y:13361862_G_T	1	5	NA	NA	NA	NA	I								Y:13361862_G_T
N_195	N-Y30923	0	17	NA	N-Y30923	NA	NA	I							Y:19741696_G_A , Y:7826557_G_A
N_196	N-Y83670	0	9	NA	N-Y83670	NA	NA	I								Y:7361020_C_T
N_197	N-Y31252	0	7	NA	N-Y31252	NA	NA	I									Y:20681509_C_T
N_198	N-Y31251	0	5	R1a1a1b1a3a3a~	N-Y31251,R-CTS4027	NA	NA	I										Y:12467682_T_C , Y:15688620_A_T , Y:3019992_C_G
N_199	N-Z1941	0	257	N1a1a1a1a2a1a1a1a1a,N1a1a1a1a2a1a1a1a1	N-Z1941	N3a4-Z1941	N3a4-Z1941	I					Y:8689673_T_G , Y:16617392_G_A
N_200	N-Z1940	0	200	N1a1a1a1a2a1a1a1a1a	N-Z1940	NA	NA	I						Y:12940433_T_C , Y:7891854_G_A
N_201	N-Y:9019053_C_T	1	16	NA	NA	NA	NA	I							Y:9019053_C_T
N_202	N-Y19415	0	10	N1a1a1a1a2a1a1a1a1a1b~	N-Y19415,N-Y19414	NA	NA	I								Y:13281267_C_T , Y:13619248_T_C , Y:17104988_G_A
N_203	N-CTS204	0	6	N1a1a1a1a2a1a1a1a1a1b~	N-Z34995,N-CTS204	NA	NA	I									Y:8654771_T_C , Y:13948904_C_T , Y:14191510_C_G , Y:14191511_C_A , Y:16036723_T_C , Y:16902995_G_T , Y:2941408_A_G
N_204	N-Y:12200379_A_T	1	5	NA	NA	NA	NA	I										Y:12200379_A_T , Y:7993397_A_G
N_205	N-BY83174	0	7	NA	N-BY83174	NA	NA	I								Y:16481349_G_A , Y:17242254_C_T
N_206	N-Y:13500700_A_C	0	6	G2a2b2a1a1b1a1a2a1a1b1c~	N-BY83174	NA	NA	I									Y:8451518_A_G , Y:8938179_G_A , Y:9028285_C_T , Y:13500700_A_C , Y:15154365_A_T , Y:20621159_A_G , Y:3026919_C_T , Y:8118465_G_A , Y:8172465_C_A
N_207	N-Y34063	0	16	NA	N-Y34063	NA	NA	I							Y:8377825_T_A , Y:19146883_G_A , Y:19503549_G_C , Y:19683253_A_T
N_208	N-Y:15265661_T_C	1	12	NA	NA	NA	NA	I								Y:15265661_T_C
N_209	N-Y:14145850_G_T	1	8	NA	NA	NA	NA	I									Y:14145850_G_T , Y:15175909_T_C , Y:17149528_G_T
N_210	N-Y:15963542_G_T	1	5	NA	NA	NA	NA	I										Y:15963542_G_T
N_211	N-Z34992	0	21	N1a1a1a1a2a1a1a1a1a2~	N-Z34992	NA	NA	I							Y:7951973_G_A
N_212	N-Y159771	0	6	NA	N-Y159771	NA	NA	I								Y:13672774_G_A , Y:15044251_T_G
N_213	N-Y:16706610_T_C	1	8	NA	NA	NA	NA	I								Y:16706610_T_C
N_214	N-Y:16742219_G_A	1	7	NA	NA	NA	NA	I									Y:16742219_G_A , Y:19640295_T_A
N_215	N-Y:14685272_T_C	1	5	NA	NA	NA	NA	I										Y:14685272_T_C
N_216	N-Z4786	0	116	N1a1a1a1a2a1a1a1a1a1a1	N-Z4786	NA	NA	I							Y:13447029_C_A
N_217	N-Z35016	0	8	N1a1a1a1a2a1a1a1a1a1a1c~	NA	NA	NA	I								Y:7116479_C_T
N_218	N-BY35516	0	10	NA	N-BY35516	NA	NA	I								Y:14705920_A_G
N_219	N-Y:19135387_A_G	1	6	NA	NA	NA	NA	I								Y:19135387_A_G
N_220	N-Y11245	0	30	N1a1a1a1a2a1a1a1a1a1a1d~	N-Y11245	NA	NA	I								Y:16795624_G_A , Y:19745876_G_A
N_221	N-Z35018	0	19	N1a1a1a1a2a1a1a1a1a1a1d~	N-Z35018	NA	NA	I									Y:6964591_A_C
N_222	N-Y:6924379_G_A	1	11	NA	NA	NA	NA	I										Y:6924379_G_A , Y:7367128_G_C
N_223	N-Y:12382944_G_A	1	9	NA	NA	NA	NA	I											Y:12382944_G_A
N_224	N-Z4890	0	51	N1a1a1a1a2a1a1a1a1a1a1a	N-Z4890	NA	NA	I								Y:15921211_G_T
N_225	N-Y:16896646_A_C	1	5	NA	NA	NA	NA	I									Y:16896646_A_C
N_226	N-Y31644	0	8	NA	N-Y31644	NA	NA	I									Y:9155857_C_T , Y:14992999_C_G
N_227	N-Y21582	0	6	NA	N-Y21582,N-Y21583	NA	NA	I									Y:20562768_G_A , Y:22333979_G_T
N_228	N-Y22105	0	21	N1a1a1a1a2a1a1a1a1a1a2~	N-Y21077,N-Y22105	NA	NA	I							Y:15820211_C_T , Y:17163610_A_C , Y:20621734_C_A , Y:7425008_G_A
N_229	N-Y31250	0	14	NA	N-Y31250	NA	NA	I								Y:17143662_G_C
N_230	N-Y32734	0	7	NA	N-Y32734	NA	NA	I									Y:14548997_G_A
N_231	N-Y:13066514_A_T	1	5	NA	NA	NA	NA	I									Y:13066514_A_T , Y:20603276_C_G
N_232	N-Z35286	0	55	N1a1a1a1a2a1a1a1a1b~	J-FT36995	N3a4-Z1941	NA	I						Y:16929491_G_A
N_233	N-Y31893	0	46	NA	N-Y31893	NA	NA	I							Y:6996998_T_A
N_234	N-Y:13347582_C_T	1	6	NA	NA	NA	NA	I								Y:13347582_C_T , Y:6986157_C_T
N_235	N-Y95356	0	38	NA	N-Y95356	NA	NA	I								Y:13921022_A_G , Y:7415085_A_T
N_236	N-Y:7524267_T_A	1	5	NA	NA	NA	NA	I									Y:7524267_T_A
N_237	N-Y:15041612_A_G	1	13	NA	NA	NA	NA	I									Y:15041612_A_G
N_238	N-F1356	0	31	NA	NA	N3a4-F1356	NA	I					Y:14239738_G_T
N_239	N-Y20915	0	6	NA	N-Y20915	NA	NA	I						Y:6895268_G_A
N_240	N-Y:15678047_C_A	1	5	NA	NA	NA	NA	I						Y:15678047_C_A
N_241	N-Y:16737093_C_G	1	9	NA	NA	NA	NA	I						Y:8695329_C_A , Y:7063883_G_C , Y:16737093_C_G
N_242	N-Y:13522274_A_T	1	10	NA	NA	NA	NA	I				Y:13522274_A_T , Y:15720462_A_G , Y:7490435_G_T
N_243	N-Y:14862698_G_A	1	6	NA	NA	NA	NA	I					Y:14862698_G_A
