# Supplementary material for: Y chromosome sequencing data suggest dual paths of haplogroup N1a1 into Finland
Source: Eur J Hum Genet. 2024 Oct 28;33(1):89–97. doi: 10.1038/s41431-024-01707-7 (PMC11711460; doi:10.1038/s41431-024-01707-7)
Supplement: Supplementary file 5 — Supplementary Table S4 [file 41431_2024_1707_MOESM5_ESM.xlsx]

## Sheet: I_mac5Output_tree
Table S4: Phylogenetic relationships of variants within haplogroup I with at least 5 carriers. Annotations (ISOGG, YFull, Karmin et al. (2015)) are based on all observed SNPs. Some annotations are contradicting due a variant having misclassification in a database, or due to the variant being recurrent.
node	annotation	novel	count	ISOGG	YFull	Karmin et al. (2015)
I_root	I	0	381	I,A1b1a1a2a1a~,G2a2b2a1a1b1a1a2a11~	I,R-Y19778,R-FT95324	I,I_w_rev,E2b2/I/O2a-M1284,I/A2,I/C5a	I	Y:10054059_G_A,Y:10054059_G_A,Y:12093775_G_T,Y:12093775_G_T,Y:12216659_T_C,Y:12216659_T_C,Y:12363648_A_C,Y:12363648_A_C,Y:12534473_C_T,Y:12534473_C_T,Y:12735858_A_C,Y:12735858_A_C,Y:12862526_C_T,Y:12862526_C_T,Y:12875055_T_G,Y:12875055_T_G,Y:12911452_T_C,Y:12911452_T_C,Y:12978078_T_C,Y:12978078_T_C,Y:13265922_G_A,Y:13265922_G_A,Y:13277956_T_C,Y:13277956_T_C,Y:13394175_T_C,Y:13394175_T_C,Y:1342487…
I_1	I2	0	11	I2,I2a,I2~,I2a1,E1a2b1c~	I2,I-CTS2257,Q-Y1150,I-L460,E-Z36224	I2`3,I2,I2a/I2d,I2`3_w_rev,I2a	I		Y:8197551_T_A , Y:8343141_C_G , Y:8399082_C_G , Y:8524185_G_A , Y:8575291_A_G , Y:6784870_T_C , Y:8699954_G_A , Y:8909353_C_T , Y:9008124_G_T , Y:9296328_C_T , Y:12081413_C_A , Y:12117994_G_T , Y:6853479_A_T , Y:12519969_C_A , Y:12698743_G_A , Y:13237974_G_A , Y:13243108_G_A , Y:13607084_G_A , Y:14347508_T_C , Y:14526924_A_G , Y:14559478_C_A , Y:14814427_A_G , Y:15658358_G_A , Y:15920964_A_G , Y:…
I_2	I-CTS8584	0	6	I2a1b1~,I2a1b1a2b1~,I2a1b,I2a1b1a2b~,I2a1b1,E1b1a1a1a1c1a1a3c1,I2a1b1a2~,I2a1b1a2b1a2,I2a1b1a2b1a2a1a~,I2a1b1a2b1a2a1,D1a2a1a2b1b~,I2a1b1a2b1a2a1a1,I2a1b1a~,I2a1b1a,I2a1b1a2b1a2a1~,I2a1b1a2,I2a1b1a2b1,I2a1b1a2b1a~,I2a1b1a2b,D1a2a1c1c~,I2a1b1a2b1a2a1a	I-M223,I-L801,I-Y3259,I-M436,I-Y3249,I-Z161,I-Z170,I-CTS10057,I-CTS6433,I-Z78,I-S2361,I-CTS8584,I-CTS616,R-Y23226	I2d-Z161,I2d,I2e`d,I2d-PF4408,I2d`e_w_rev,I2d-CTS6433,I2d-Z78,I2d-Z1977,I2d`e,recurrent	I			Y:8061022_C_T , Y:3033987_G_A , Y:8214859_T_C , Y:8485666_C_A , Y:8618723_A_T , Y:8747277_G_A , Y:6793819_T_C , Y:9004402_A_G , Y:9017824_T_G , Y:9140822_G_A , Y:9271115_C_T , Y:9317299_T_C , Y:9564048_C_T , Y:9587026_T_C , Y:12104934_G_A , Y:12136639_A_G , Y:12167323_G_T , Y:12298226_C_A , Y:12511816_G_C , Y:12557535_T_A , Y:6878845_G_A , Y:12722484_A_C , Y:12752514_C_A , Y:12878640_A_G , Y:1305…
I_3	I-Y39168	0	5	I2a1b1a2b1a2a1	I-Y39168,I-L1198,G-Y36536	I2d-Z78	I				Y:12234090_T_C , Y:6863102_C_T , Y:12384451_G_A , Y:13283125_G_T , Y:13424644_G_A , Y:13631193_C_T , Y:13778660_T_C , Y:16713989_A_G , Y:16826216_C_T , Y:17219591_A_T , Y:19414620_G_A , Y:19730700_C_T , Y:7990964_A_G
I_4	I-Y3120	0	5	I2a1a2b,I2a1a2,I2a1a2~,I2a1a2b1a1,I2a1a,D1a2a,I2a1a2b1a1a,D1a2b,I2a1a2b1	I-L621,I-M423,I-Y3104,I-CTS10228,I-FGC41353,I-P37,I-L460,I-Y3120,D-Y34637,I-CTS4002,I-CTS10936	I2a,I2a'b,I2a_w_rev,I2a1b3/R1b11-B3,I2a'c,I2a/A2	I			Y:8051946_C_G , Y:8128397_C_T , Y:8188691_A_T , Y:8623916_C_G , Y:8676961_T_A , Y:8917049_G_T , Y:9302988_T_C , Y:9568822_G_A , Y:9582820_A_C , Y:9608853_T_G , Y:10002838_T_C , Y:10002859_C_G , Y:10017010_A_C , Y:10056627_T_G , Y:12036358_C_A , Y:12080456_C_T , Y:6849781_G_A , Y:12089480_C_T , Y:12156656_C_A , Y:12156764_T_C , Y:12169583_A_C , Y:12180457_G_A , Y:12200466_A_C , Y:12250541_T_C , Y:…
I_5	I1	0	370	I1,I (Notes),D1a2a2a,I1~,D1a2a1,E1b1a1a1a1c1a1a3c1b1a1~	I1,I-L121,D-CTS220,R-Y20600,B-M6057,J-Y163940,O-ACT7554,O-M307,R-Z2705	I1,I1_w_rev,I1/O2	I		Y:2791306_A_C , Y:8067951_C_T , Y:8199183_C_T , Y:8199407_C_T , Y:8235282_C_T , Y:8240681_G_A , Y:8455112_G_A , Y:8456551_C_T , Y:8481633_C_A , Y:8481634_G_C , Y:6777984_T_C , Y:8518214_C_T , Y:8611595_A_G , Y:8686396_C_T , Y:8695423_G_A , Y:8761624_C_T , Y:8952419_A_G , Y:8983365_G_A , Y:6809578_T_G , Y:9190851_A_G , Y:6813438_T_G , Y:9305305_G_A , Y:9310600_C_T , Y:9571906_C_T , Y:6813938_A_C ,…
I_6	I1a	0	366	I1a~	I-DF29	I1a`f	I			Y:8229160_C_T , Y:16988710_C_G , Y:16991186_A_T
I_7	I-Z59	0	35	I1a2a	I-Z59	I1a-Z59	I				Y:14690480_G_T
I_8	I-Z60	0	31	I1a2a1a,I1a2a1~,I1a2a1a1~	I-CTS8647,I-Z60,I-Z61	I1a-Z59	I					Y:13504861_C_T , Y:16016443_G_T , Y:16122708_C_G , Y:17218047_G_T
I_9	I-A6174	0	10	I1a2a1a1c1b~,I1a2a1a1c1~,I1a2a1a1c~	I-A6174,I-A6184,I-A6198,I-Y12903,I-Y12342	NA	I						Y:2963503_A_T , Y:6770175_A_G , Y:6819616_A_G , Y:12046910_G_A , Y:12872040_C_T , Y:6885300_C_T , Y:13430449_A_T , Y:13508449_A_G , Y:13680194_G_A , Y:14104097_A_C , Y:14477230_A_G , Y:16115910_G_C , Y:16670700_C_A , Y:19307370_T_A , Y:19325360_C_T , Y:7672721_C_T , Y:20526686_C_T , Y:7966852_G_A
I_10	I-Y:12925827_C_G	1	5	NA	NA	NA	I							Y:8109001_T_A , Y:8730450_A_G , Y:8934220_G_T , Y:9580404_C_T , Y:12925827_C_G , Y:13629239_G_A , Y:14410045_T_C , Y:16975890_G_C , Y:19415407_T_C , Y:19682245_C_A , Y:7774254_C_T
I_11	I-Y:19037448_A_C	0	18	NA	NA	I1a-Z73	I						Y:19037448_A_C
I_12	I-CTS9352	0	17	I1a2a1a1d1~	I-CTS9352	I1a-Z73	I							Y:16731849_C_A
I_13	I-Z73	0	14	I1a2a1a1d1a~	I-Z73	I1a-Z73	I								Y:8461086_C_T , Y:12774201_G_A , Y:12895222_T_G , Y:13352445_A_G , Y:13701134_C_T , Y:7118622_C_T , Y:15158454_A_T , Y:17110169_G_T , Y:19235915_T_G , Y:20730308_T_C
I_14	I-L1302	0	10	I1a2a1a1d1a1a	I-L1302	NA	I									Y:14630599_A_C
I_15	I-Y:12960420_T_A	1	9	NA	NA	NA	I										Y:12960420_T_A
I_16	I-Z2336	0	310	I1a1	I-Z2336	I1e	I				Y:14738899_A_T
I_17	I-Y3866	0	16	I1a1a~	I-Y3866	I1e	I					Y:9008643_C_T , Y:14907978_A_G
I_18	I-S4767	0	14	I1a1a1~	I-S4767	I1e	I						Y:14693274_C_A
I_19	I-Y6339	0	12	I1a1a1b~,I1a1a1b5~	I-S7642,I-Y6339	NA	I							Y:9153123_C_T , Y:12696391_T_C , Y:14539711_T_C , Y:15743713_C_T , Y:15757008_G_A , Y:19009498_A_G
I_20	I-Y29646	0	9	I1a1a1b5a1~,I1a1a1b5a~	I-Y29646,I-Y22497	NA	I								Y:8392948_C_T , Y:8515683_A_G , Y:8752729_T_C , Y:13505507_C_T , Y:13751100_G_T , Y:13912568_A_G , Y:14159479_C_T , Y:14263758_A_G , Y:7107270_C_T , Y:15728284_G_A , Y:16620604_C_T , Y:16973419_C_T , Y:7498288_T_A , Y:19196479_A_G , Y:7842786_C_A
I_21	I-Y85053	0	5	NA	I-Y85053	NA	I									Y:7948352_G_T
I_22	I-Z2337	0	293	I1a1b	I-Z2337	NA	I					Y:17105269_T_A
I_23	I-CTS6868	0	265	I1a1b1a4~	I-CTS6868	NA	I						Y:15046660_T_C , Y:7376038_A_G
I_24	I-Z74	0	262	I1a1b1a4a	I-Z74	NA	I							Y:8205629_G_T , Y:19439940_C_T
I_25	I-CTS2208	0	259	I1a1b1a4a1~	I-CTS2208	NA	I								Y:9149847_T_C , Y:12097457_C_A , Y:13710867_C_G , Y:14195197_A_T , Y:17008550_G_C , Y:19042672_T_G , Y:7681480_G_C
I_26	I-L287	0	257	I1a1b1a4a1a	I-L287,I-CTS7676	NA	I									Y:9987405_T_C , Y:12345832_A_G , Y:16613471_T_G , Y:18921059_A_G , Y:7532093_G_A , Y:19548471_C_T
I_27	I-L258	0	253	I1a1b1a4a1a1	I-L258	NA	I										Y:19730740_G_A
I_28	I-Y:20498702_T_C	1	14	NA	NA	NA	I											Y:20498702_T_C
I_29	I-Y:19238540_C_T	1	8	NA	NA	NA	I												Y:19238540_C_T
I_30	I-Y:14868931_T_G	1	6	NA	NA	NA	I													Y:8510312_G_C , Y:14868931_T_G
I_31	I-Y58278	0	6	NA	I-Y58278	NA	I											Y:20624704_C_T
I_32	I-Y:13473842_C_A	1	5	NA	NA	NA	I												Y:9230810_A_G , Y:13473842_C_A , Y:19282570_T_G , Y:19465387_G_T , Y:19734087_C_T
I_33	I-Y21555	0	7	I1a1b1a4a1a1c1~	I-Y17401,I-Y21555	NA	I											Y:12202052_C_T , Y:16666734_C_T , Y:17031302_T_G
I_34	I-CTS2242	0	106	I1a1b1a4a1a1b	I-CTS2242	NA	I											Y:12108767_T_C
I_35	I-Y129890	0	7	NA	I-Y129890	NA	I												Y:8823035_C_A , Y:12069992_C_T , Y:14492115_A_C , Y:16046759_G_A , Y:19320690_A_G
I_36	I-Z133	0	99	I1a1b1a4a1a1b1~,I1a1b1a4a1a1b1a	I-Z133	E1a2-CTS412	I												Y:13022400_A_T , Y:13891012_A_T
I_37	I-Y10990	0	70	I1a1b1a4a1a1b1a4~	I-Y10990	NA	I													Y:8998315_G_C , Y:12590557_C_A , Y:19439115_C_T
I_38	I-Y8954	0	63	I1a1b1a4a1a1b1a4b~,I1a1b1a4a1a1b1a4b1~	I-Y8954	NA	I														Y:8715131_T_C , Y:16097780_T_G , Y:7468851_A_C , Y:18950358_G_A
I_39	I-Y20304	0	39	I1a1b1a4a1a1b1a4b3~	I-Y20304	NA	I															Y:14464855_G_A
I_40	I-Y:12995343_T_C	1	5	NA	NA	NA	I																Y:12995343_T_C
I_41	I-Y190020	0	18	NA	I-Y190020	NA	I															Y:15929201_G_A
I_42	I-PF1123	0	5	I1a1b1a4a1a1b1a4b2~	I-PF1123	NA	I																Y:8587615_C_T
I_43	I-Y36138	0	8	NA	I-Y36138	NA	I																Y:19501150_G_C
I_44	I-Y:12036061_G_A	1	5	NA	NA	NA	I																	Y:12036061_G_A
I_45	I-Y17288	0	19	E1b1b1b2a1a6d2d~,I1a1b1a4a1a1b1a3~	I-Y17288	NA	I													Y:6931249_G_C , Y:14687001_C_T
I_46	I-Y:12381059_T_C	1	17	NA	NA	NA	I														Y:12381059_T_C , Y:13661170_C_T
I_47	I-M120.2	0	5	I1a1b1a4a1a1b1a3d~	Q-M120	Q2c	I															Y:19745508_T_C
I_48	I-Y24060	0	10	I1a1b1a4a1a1b1a3c~	I-Y24060	NA	I															Y:16058410_T_C
I_49	I-Y:17099226_C_T	1	6	NA	NA	NA	I													Y:17099226_C_T
I_50	I-Y13482	0	5	I1a1b1a4a1a1b1a2a~	J-CTS3496,I-Y13482	NA	I														Y:12862880_G_A , Y:15305740_A_T , Y:16967230_A_T
I_51	I-Y23448	0	5	I1a1b1a4a1a1f~	I-Y23448	NA	I											Y:19705224_C_G , Y:19830973_C_G
I_52	I-Y8598	0	7	I1a1b1a4a1a1e~	I-Y8598	NA	I											Y:16748325_A_T , Y:19440820_C_G
I_53	I-Y:12421816_T_G	1	5	NA	NA	NA	I												Y:12421816_T_G
I_54	I-Y12541	0	35	I1a1b1a4a1a1g~	I-Y12541	NA	I											Y:13804323_T_C , Y:13904776_C_T , Y:15041807_A_G
I_55	I-Y15585	0	10	I1a1b1a4a1a1g1~	I-Y15585	NA	I												Y:7985156_G_A
I_56	I-Y15859	0	5	I1a1b1a4a1a1g1a~	I-Y15859	NA	I													Y:8097436_T_C , Y:13498818_T_G
I_57	I-Y16171	0	21	I1a1b1a4a1a1g2~,E1a2	R-Y65899,I-Y16171,I-Y16170	E4	I												Y:8063039_C_T , Y:8676750_G_A , Y:12397032_T_C , Y:12397038_A_G , Y:12658180_G_A , Y:15251237_T_G , Y:19372784_T_C , Y:22252289_A_G
I_58	I-Y:17132958_T_G	1	7	NA	NA	NA	I													Y:17132958_T_G
I_59	I-Y33689	0	11	NA	I-Y33689	NA	I											Y:8989566_G_A , Y:14840951_C_G , Y:7453908_G_C , Y:20573899_C_T
I_60	I-Y:15724463_G_A	1	7	NA	NA	NA	I												Y:15724463_G_A
I_61	I-Y92046	0	7	NA	I-Y92046	NA	I											Y:12610105_T_A , Y:15148615_A_T , Y:15198355_C_T
I_62	I-S1167	0	7	NA	I-S1167	NA	I											Y:15272981_T_G
I_63	I-Y:8357565_A_C	0	8	I1a1b1a4a1a1i~	I-S1167	NA	I												Y:8357565_A_C
I_64	I-BY35422	0	6	NA	I-S1167,I-BY35422	NA	I													Y:9572530_C_T , Y:12084670_T_C , Y:14555717_T_A , Y:16915387_C_A , Y:18976717_G_T , Y:7744386_T_A , Y:7746053_G_A
I_65	I-Y:7555003_C_T	1	5	NA	NA	NA	I														Y:7555003_C_T
I_66	I-Y172494	0	7	NA	I-Y172494	NA	I											Y:19787408_G_A
I_67	I-Y:14631073_A_T	1	5	NA	NA	NA	I											Y:14631073_A_T
I_68	I-Y13389	0	17	I1a1b1a4a1a1h1~	I-Y13389	NA	I											Y:9556464_A_G
I_69	I-Y17215	0	5	NA	I-Y17215	NA	I												Y:13009832_C_T , Y:17112048_C_G
I_70	I-Y:17243175_G_A	1	11	NA	NA	NA	I												Y:17243175_G_A
I_71	I-Y13390	0	10	I1a1b1a4a1a1h1a~	I-Y13390	NA	I													Y:15129207_T_G
I_72	I-Y33704	0	6	NA	I-Y33704	NA	I														Y:8771430_C_T , Y:13414057_G_A
I_73	I-Y96523	0	5	NA	I-Y96523	NA	I															Y:8833759_T_C , Y:14393634_T_A , Y:14480820_A_G , Y:14640966_G_A , Y:19588578_G_C
I_74	I-P109	0	10	I1a1b1a1	I-P109	NA	I						Y:13314125_C_T
I_75	I-Y3662	0	9	I1a1b1a1e~	I-FGC16695,I-Y3662	NA	I							Y:8244783_A_G , Y:14391155_A_G , Y:20640616_A_G
I_76	I-Y:12614179_G_T	1	18	NA	NA	NA	I						Y:12614179_G_T
I_77	I-Y20843	0	12	I1a1b1f~	I-PH1871,I-Y20843,I-PH5383	NA	I							Y:13768087_C_T , Y:14615578_T_A , Y:14906115_C_T
I_78	I-Y:12645473_C_T	1	7	NA	NA	NA	I								Y:8929046_G_A , Y:9562387_A_C , Y:12645473_C_T , Y:12797722_C_T , Y:12999825_A_G , Y:13007141_C_T , Y:13479019_A_G , Y:14092047_T_C , Y:14153338_A_C , Y:15286043_C_G , Y:16071286_C_T , Y:17406001_T_C , Y:19663325_G_A
I_79	I-Y82425	0	5	I1a1b1f1~	I-Y82425,I-Y20843	NA	I								Y:8643679_G_A , Y:8732755_G_A , Y:6868495_G_A , Y:7010752_T_C
I_80	I-Y19934	0	6	I1a1b1b1a~	I-Y19934	BT	I							Y:17309967_G_A , Y:20654356_A_C
I_81	I-Z63	0	5	I1a3	I-Z63	I1c-Z63	I				Y:12280783_C_T
