# Supplementary material for: Y chromosome sequencing data suggest dual paths of haplogroup N1a1 into Finland
Source: Eur J Hum Genet. 2024 Oct 28;33(1):89–97. doi: 10.1038/s41431-024-01707-7 (PMC11711460; doi:10.1038/s41431-024-01707-7)
Supplement: Supplementary file 6 — Supplementary Table S5 [file 41431_2024_1707_MOESM6_ESM.xlsx]

## Sheet: R_mac5Output_tree
Table S5: Phylogenetic relationships of variants within haplogroup I with at least 5 carriers. Annotations (ISOGG, YFull, Karmin et al. (2015)) are based on all observed SNPs. Some annotations are contradicting due a variant having misclassification in a database, or due to the variant being recurrent.
node	annotation	novel	count	ISOGG	YFull	Karmin et al. (2015)
R_root	R1	0	147	R,R1	R,R1,R-Y482	R,R1	I	Y:10051590_G_A,Y:10051590_G_A,Y:12084596_C_A,Y:12084596_C_A,Y:12179751_G_A,Y:12179751_G_A,Y:12246018_C_T,Y:12246018_C_T,Y:12303320_C_T,Y:12303320_C_T,Y:12445052_C_T,Y:12445052_C_T,Y:12449961_A_G,Y:12449961_A_G,Y:12562242_A_C,Y:12562242_A_C,Y:12638737_A_C,Y:12638737_A_C,Y:12717263_C_T,Y:12717263_C_T,Y:12914512_A_C,Y:12914512_A_C,Y:12966559_C_G,Y:12966559_C_G,Y:13265240_A_G,Y:13265240_A_G,Y:1347010…
R_1	R1b	0	64	R1b,R1b1a1b,R1b1,R1b1a1,R1b1a,R1b1a1b1	R1b,R-M269,R-L754,R-P297,R-L389,R-L23,J-Z8344	R1b,R1b1'12,R1b1'14,R1b1'13,R1b1'11	I		Y:8799138_A_G , Y:6885470_G_A , Y:12072678_G_A , Y:12105986_T_A , Y:12152397_T_G , Y:12196849_G_A , Y:6897993_C_T , Y:12411029_G_A , Y:12525421_T_C , Y:12844192_C_A , Y:12925521_C_G , Y:12968100_C_T , Y:13072471_C_G , Y:13398184_T_G , Y:7044951_T_G , Y:13620906_T_C , Y:13628560_A_G , Y:13691535_G_A , Y:13893258_A_C , Y:2800415_C_T , Y:14264615_A_C , Y:14315057_C_G , Y:14661990_A_G , Y:14859768_T_…
R_2	R-Z2110	0	6	R1b1a1b1b,R1b1a1b1b3a1	R-Z2103,R-M12149,R-Z2110,R-Z2106	R1b11,R1b11-B308,R1b11-B6/R1b11-B307	I			Y:6819278_G_A , Y:9594322_C_T , Y:12047256_C_T , Y:12517920_G_A , Y:13635552_C_A , Y:13938649_T_G , Y:15317104_T_C , Y:16768206_T_G , Y:16904680_G_T
R_3	R-CTS1450	0	5	R1b1a1b1b3a1a1	R-CTS1450,R-Y5592	R1b11-B307	I				Y:13163181_G_A , Y:13577424_A_G , Y:7130431_C_T , Y:16643399_G_A , Y:19111790_C_T , Y:19319129_T_G , Y:7536923_T_G
R_4	R-L151	0	58	R1b1a1b1a1,R1b1a1b1a1a,R1b1a1b1a	R-L52,R-L151,R-L51	R1b'19,R1b1'17	I			Y:9247261_G_T , Y:12529262_C_T , Y:14380667_C_T , Y:14639945_G_A , Y:15732138_T_C , Y:16136818_A_G , Y:16795356_A_C , Y:8634195_G_A
R_5	R-U106	0	31	R1b1a1b1a1a1	R-U106	R1b6'9	I				Y:8928037_C_T
R_6	R-S263	0	25	R1b1a1b1a1a1c	R-S263	R1b6	I					Y:7378685_C_T
R_7	R-S499	0	23	R1b1a1b1a1a1c2	R-S499	C3c1a-B88/R1b6-Z301	I						Y:12060401_C_T
R_8	R-Z9	0	15	R1b1a1b1a1a1c2b2	R-Z9	R1b6-Z348,R1b6-Z9	I							Y:6920349_C_T , Y:15653854_G_A , Y:19538924_T_C
R_9	R-Z2	0	11	R1b1a1b1a1a1c2b2a,R1b1a1b1a1a1c2b2a1b,R1b1a1b1a1a1c2b2a1	R-Z345,R-Z349,R-Z2	R1b6-Z21	I								Y:14609970_A_G , Y:16073126_G_A , Y:16084367_G_A , Y:22329186_T_A , Y:8015298_C_T
R_10	R-Z7	0	10	R1b1a1b1a1a1c2b2a1b1	R-Z7	R1b6-Z21	I									Y:15279680_C_T
R_11	R-Z8	0	8	G2a2a1a2a1b2c3~,R1b1a1b1a1a1c2b2a1b1a	R-Z8	R1b6-Z21	I										Y:12613605_A_G , Y:12634562_A_G , Y:13622159_G_A , Y:13810007_A_C , Y:14275891_C_A , Y:14477061_C_A , Y:17164294_G_A , Y:8700889_G_A
R_12	R-Z343	0	5	R1b1a1b1a1a1c2b2a1b1a4b1	R-Z343	R1b6-S512	I											Y:15137725_T_C , Y:8557047_G_C
R_13	R-DF13	0	12	R1b1a1b1a1a2c1,R1b1a1b1a1a2c,R1b1a1b1a1a2c1a	R-L21,R-S461,R-DF13	R1b2,R1b2-DF13	I				Y:13542548_C_G , Y:22265785_G_T , Y:2968390_A_C
R_14	R-PF6570	0	5	R1b1a1b1a1a2b	NA	R1b1	I				Y:13221267_C_T
R_15	R1a	0	83	R1a1~,R1a~,R1a1a1,R1a1a~,R1a1a,R1a1a1~,R1a1a1b~,R1a1,J1a2a1a2d2b2b2c4c4a1a~,R1a,Q1b2b1b2~,I2a1b1b~,R1a1a1b	R-M459,R1a,R-M198,J-S9519,R-M735,R2,R-M417,R-Z645,J-CTS4510,I-Y6098,R-Y1357	R1a1'6,R1a_w_rev,R1a/R2,D1/R1a1'6,R1a1'2	I		Y:2789135_C_T , Y:8844259_A_T , Y:9160075_G_A , Y:9244232_T_C , Y:9282800_G_T , Y:9567834_C_T , Y:9570113_A_G , Y:9597018_A_C , Y:12072197_G_A , Y:12184699_A_C , Y:12216135_C_T , Y:12387195_C_T , Y:12432842_T_C , Y:12444629_G_A , Y:12493127_T_A , Y:12501570_C_T , Y:12578911_C_G , Y:12641592_A_C , Y:6934946_C_T , Y:12879489_A_C , Y:12884697_T_A , Y:12892231_G_C , Y:12894437_G_A , Y:12918840_C_T , …
R_16	R-Z282	0	81	R1a1a1b1a,R1a1a1b1	R-Z282,R-Z283	R1a1	I			Y:13476521_T_C , Y:19814417_T_A
R_17	R-Y2604	0	26	R1a1a1b1a1a1~,R1a1a1b1a1a~,R1a1a1b1a1~	R-Y2604,C-B65,R-PF6155	R1a1d,C7b/R1a1d	I				Y:12406889_T_G , Y:13572806_T_A , Y:13917476_A_C , Y:15955572_A_G , Y:16010979_T_C , Y:7387314_A_G , Y:7501105_C_A , Y:8299378_T_C , Y:8371143_C_T
R_18	R-L1029	0	24	R1a1a1b1a1a1c~,R1a1a1b1a1a1c1,R1a1a1b1a1a1c1~,R1a1a1b1a1a1~	R-CTS11962,R-L1029	R1a1d-CTS11962,R1a1d-L1029	I					Y:8996125_C_G , Y:12896815_G_A , Y:13147288_G_A , Y:13317422_G_A , Y:13883681_C_A , Y:14117829_G_A , Y:14492439_T_C , Y:15008374_G_C , Y:15673757_T_C , Y:15825380_A_G , Y:16761508_T_C , Y:19093735_T_C , Y:19189167_G_C , Y:19189168_A_G , Y:19189171_A_G , Y:19189175_C_T , Y:7460739_G_T , Y:22320841_G_A , Y:7980506_A_G , Y:8032785_A_C , Y:8253299_C_T
R_19	R-Y67627	0	13	R1a1a1b1a1a1c1g1~	R-BY32105,R-Y67627	NA	I						Y:12116805_C_G , Y:12921302_A_G , Y:14499348_A_T , Y:16675329_C_A , Y:6772872_T_A
R_20	R-Y128425	0	5	A00	R-Y128425,R-Y129780	NA	I							Y:13378592_T_C , Y:15257219_A_G , Y:7373053_C_T , Y:17009098_C_T , Y:18919588_G_A , Y:19084627_C_T , Y:3000801_A_T , Y:8333489_T_G
R_21	R-YP418	0	7	R1a1a1b1a1a1c1c,R1a1a1b1a1a1c1c1~	R-YP417,R-YP418	NA	I						Y:13756598_G_A , Y:7779691_A_T
R_22	R-YP1137	0	6	R1a1a1b1a1a1c1c1b~	R-YP1137	NA	I							Y:7189182_A_G , Y:7409548_A_G
R_23	R-Y87445	0	16	R1a1a1b1a3a~,R1a1a1b1a3~,R1a1a1b1a3a	R-Y87445,R-Z289,R-Y2395,R-Z284	R1a1e	I				Y:8849155_C_G , Y:15157364_G_A , Y:17141323_T_A , Y:19032335_T_G
R_24	R-CTS1123	0	8	NA	NA	R1a1e-CTS1123,recurrent	I					Y:19322798_G_A , Y:20449993_T_G
R_25	R-Y:16797762_T_C	0	7	NA	NA	R1a1e-CTS1123	I						Y:7351204_C_A , Y:16797762_T_C
R_26	R-L448	0	5	R1a1a1b1a3a1	R-L448	NA	I							Y:7063768_C_T
R_27	R-Z287	0	5	R1a1a1b1a3a2	R-Z287	R1a1e-Z287	I					Y:15181213_C_T , Y:15716022_C_A , Y:7832554_T_C , Y:8149182_G_A
R_28	R-Z280	0	39	R1a1a1b1a2	R-Z280	R1a1a'c	I				Y:14362913_G_A
R_29	R-Z92	0	12	R1a1a1b1a2a~,R1a1a1b1a2a	R-Z92	R1a1a'b	I					Y:6892785_T_C , Y:12183284_T_A , Y:15970628_C_T , Y:16766421_A_C , Y:2856465_T_G
R_30	R-YP682	0	10	R1a1a1b1a2a1a1a~,R1a1a1b1a2a1a1a1~,R1a1a1b1a2a1a1a1c~,R1a1a1b1a2a1~	R-YP569,R-YP575,R-YP682,R-Y4459	R1a1a-B56,R1a1a-B118,R1a1a	I						Y:12221293_C_T , Y:12250288_C_T , Y:12564202_T_C , Y:12782927_C_T , Y:13231823_T_A , Y:14089048_G_A , Y:14228363_T_C , Y:16038616_T_A , Y:19169769_C_T , Y:19829109_G_A , Y:7717285_G_C , Y:8501619_G_T
R_31	R-A8998	0	6	R1a1a1b1a2a1a1a1i~	R-A8998	R1a1a-CTS6988	I							Y:12807063_G_A
R_32	R-CTS1211	0	27	R1a1a1b1a2b~,R1a1a1b1a2b	R-CTS1211	R1a1c	I					Y:9159181_G_A , Y:12951680_T_C , Y:7403681_C_A
R_33	R-Y35	0	21	R1a1a1b1a2b3~	R-Y35	R1a1c-CTS3402	I						Y:13582778_G_A , Y:6754518_G_T
R_34	R-CTS3402	0	20	R1a1a1b1a2b3a,R1a1a1b1a2b3a~	Q-MPB074,R-CTS3402	R1a1c-CTS3402	I							Y:12784086_A_G , Y:13055163_T_C , Y:8115521_T_A
R_35	R-YP578	0	7	A00,R1a1a1b1a2b3a1c~,R1a1a1b1a2b3a1c2~	R-YP582,R-YP578	R1a1c-B157	I								Y:12649220_C_T , Y:14352866_C_T , Y:14570690_A_C , Y:16118492_G_A , Y:16530860_A_G , Y:20492742_C_T , Y:20499165_G_T , Y:20554304_T_C , Y:20554817_G_A , Y:7756189_G_A , Y:8306360_T_G
R_36	R-Y:12191136_G_C	1	6	NA	NA	NA	I									Y:12191136_G_C , Y:14086880_G_A , Y:15792044_C_T , Y:7276750_C_T , Y:18921174_C_T , Y:18923051_T_A , Y:19377754_A_T
R_37	R-Y:13553101_C_T	1	5	NA	NA	NA	I										Y:13553101_C_T
R_38	R-Y33	0	6	R1a1a1b1a2b3a3~	R-Y33	R1a1c-Y33	I								Y:8791515_G_A
R_39	R-CTS8816	0	5	R1a1a1b1a2b3a3a~	R-CTS8816	R1a1c-CTS8816	I									Y:16111605_A_T
