# Supplementary material for: Y chromosome sequencing data suggest dual paths of haplogroup N1a1 into Finland
Source: Eur J Hum Genet. 2024 Oct 28;33(1):89–97. doi: 10.1038/s41431-024-01707-7 (PMC11711460; doi:10.1038/s41431-024-01707-7)
Supplement: Supplementary file 7 — Supplementary Table S6 [file 41431_2024_1707_MOESM7_ESM.xlsx]

## Sheet: nodes_full_table_annotated
Table S6: All haplogroup clades within the phylogenies of I, N, and R. Scaled frequency refers to normalized frequency out of all samples, and scaled out of major refers to normalized frequency out of major haplogroup carriers.
node	annotation	novel	annotation method	major haplogroup	samples	frequency	scaled frequency	CI1	CI2	out of major	scaled out of major	CI1	CI2	ISOGG	YFull	Karmin et al. (2015)	Ilumäe et al. (2016)	variants
I_root	I	0	YFull HG	NA	381	21.1432	NA	NA	NA	NA	NA	NA	NA	I,A1b1a1a2a1a~,G2a2b2a1a1b1a1a2a11~	I,R-Y19778,R-FT95324	I,I_w_rev,E2b2/I/O2a-M1284,I/A2,I/C5a	NA	Y:10054059_G_A,Y:10054059_G_A,Y:12093775_G_T,Y:12093775_G_T,Y:12216659_T_C,Y:12216659_T_C,Y:12363648_A_C,Y:12363648_A_C,Y:12534473_C_T,Y:12534473_C_T,Y:12735858_A_C,Y:12735858_A_C,Y:12862526_C_T,Y:12862526_C_T,Y:12875055_T_G,Y:12875055_T_G,Y:12911452_T_C,Y:12911452_T_C,Y:12978078_T_C,Y:12978078_T_C,Y:13265922_G_A,Y:13265922_G_A,Y:13277956_T_C,Y:13277956_T_C,Y:13394175_T_C,Y:13394175_T_C,Y:1342487…
I_1	I2	0	YFull HG	NA	11	0.610433	NA	NA	NA	NA	NA	NA	NA	I2,I2a,I2~,I2a1,E1a2b1c~	I2,I-CTS2257,Q-Y1150,I-L460,E-Z36224	I2`3,I2,I2a/I2d,I2`3_w_rev,I2a	NA	Y:12081413_C_A,Y:12117994_G_T,Y:12519969_C_A,Y:12698743_G_A,Y:13237974_G_A,Y:13243108_G_A,Y:13607084_G_A,Y:14347508_T_C,Y:14526924_A_G,Y:14559478_C_A,Y:14814427_A_G,Y:15658358_G_A,Y:15920964_A_G,Y:16469258_T_C,Y:16588270_C_T,Y:16754041_A_G,Y:17210069_C_T,Y:17235435_T_C,Y:19252255_T_A,Y:19285715_C_T,Y:19423665_A_G,Y:19547893_G_A,Y:20606476_A_T,Y:6784870_T_C,Y:6853479_A_T,Y:7525824_G_A,Y:7526106_T_…
I_2	I-CTS8584	0	YFull HG	NA	6	0.332963	NA	NA	NA	NA	NA	NA	NA	I2a1b1~,I2a1b1a2b1~,I2a1b,I2a1b1a2b~,I2a1b1,E1b1a1a1a1c1a1a3c1,I2a1b1a2~,I2a1b1a2b1a2,I2a1b1a2b1a2a1a~,I2a1b1a2b1a2a1,D1a2a1a2b1b~,I2a1b1a2b1a2a1a1,I2a1b1a~,I2a1b1a,I2a1b1a2b1a2a1~,I2a1b1a2,I2a1b1a2b1,I2a1b1a2b1a~,I2a1b1a2b,D1a2a1c1c~,I2a1b1a2b1a2a1a	I-M223,I-L801,I-Y3259,I-M436,I-Y3249,I-Z161,I-Z170,I-CTS10057,I-CTS6433,I-Z78,I-S2361,I-CTS8584,I-CTS616,R-Y23226	I2d-Z161,I2d,I2e`d,I2d-PF4408,I2d`e_w_rev,I2d-CTS6433,I2d-Z78,I2d-Z1977,I2d`e,recurrent	NA	Y:12104934_G_A,Y:12136639_A_G,Y:12167323_G_T,Y:12298226_C_A,Y:12511816_G_C,Y:12557535_T_A,Y:12722484_A_C,Y:12752514_C_A,Y:12878640_A_G,Y:13057348_A_G,Y:13071719_C_T,Y:13153674_C_A,Y:13157290_C_T,Y:13247485_C_T,Y:13405971_T_G,Y:13490026_T_C,Y:13588822_T_A,Y:13662002_G_A,Y:13774429_C_A,Y:13848288_G_A,Y:13848770_C_G,Y:13860905_A_C,Y:13940995_G_C,Y:13941983_T_C,Y:14151370_G_A,Y:14182764_T_C,Y:1428346…
I_3	I-Y39168	0	YFull HG	NA	5	0.277469	NA	NA	NA	NA	NA	NA	NA	I2a1b1a2b1a2a1	I-Y39168,I-L1198,G-Y36536	I2d-Z78	NA	Y:12234090_T_C,Y:12384451_G_A,Y:13283125_G_T,Y:13424644_G_A,Y:13631193_C_T,Y:13778660_T_C,Y:16713989_A_G,Y:16826216_C_T,Y:17219591_A_T,Y:19414620_G_A,Y:19730700_C_T,Y:6863102_C_T,Y:7990964_A_G
I_4	I-Y3120	0	YFull HG	NA	5	0.277469	NA	NA	NA	NA	NA	NA	NA	I2a1a2b,I2a1a2,I2a1a2~,I2a1a2b1a1,I2a1a,D1a2a,I2a1a2b1a1a,D1a2b,I2a1a2b1	I-L621,I-M423,I-Y3104,I-CTS10228,I-FGC41353,I-P37,I-L460,I-Y3120,D-Y34637,I-CTS4002,I-CTS10936	I2a,I2a'b,I2a_w_rev,I2a1b3/R1b11-B3,I2a'c,I2a/A2	NA	Y:10002838_T_C,Y:10002859_C_G,Y:10017010_A_C,Y:10056627_T_G,Y:12036358_C_A,Y:12080456_C_T,Y:12089480_C_T,Y:12156656_C_A,Y:12156764_T_C,Y:12169583_A_C,Y:12180457_G_A,Y:12200466_A_C,Y:12250541_T_C,Y:12344190_G_A,Y:12379881_T_C,Y:12400807_T_C,Y:12519395_C_T,Y:12612697_G_A,Y:12692496_T_G,Y:12695640_A_G,Y:12703194_G_C,Y:12957998_C_T,Y:12994967_T_A,Y:13222889_G_T,Y:13281586_A_C,Y:13282931_C_T,Y:1332345…
I_5	I1	0	YFull HG	NA	370	20.5	24.7	23	27	NA	NA	NA	NA	I1,I (Notes),D1a2a2a,I1~,D1a2a1,E1b1a1a1a1c1a1a3c1b1a1~	I1,I-L121,D-CTS220,R-Y20600,B-M6057,J-Y163940,O-ACT7554,O-M307,R-Z2705	I1,I1_w_rev,I1/O2	NA	Y:10013524_C_T,Y:10016360_C_T,Y:10048245_A_G,Y:12043453_A_G,Y:12159803_G_A,Y:12173838_G_A,Y:12225000_A_T,Y:12282294_G_A,Y:12330603_G_A,Y:12363663_C_T,Y:12384958_G_A,Y:12484660_C_T,Y:12506912_T_C,Y:12528784_A_G,Y:12657506_G_A,Y:12670198_T_A,Y:12786449_G_A,Y:12843731_C_A,Y:12910796_C_T,Y:13046826_A_G,Y:13235415_G_A,Y:13302377_A_G,Y:13350802_A_C,Y:13388230_A_C,Y:13441703_C_T,Y:13468674_T_C,Y:1348769…
I_6	I1a	0	YFull HG	I1a	366	20.3	24.6	23	27	NA	NA	NA	NA	I1a~	I-DF29	I1a`f	NA	Y:16988710_C_G,Y:16991186_A_T,Y:8229160_C_T
I_7	I-Z59	0	YFull HG	I1a	35	1.9	3.1	2	4	9.56284	12.4	9	16	I1a2a	I-Z59	I1a-Z59	NA	Y:14690480_G_T
I_8	I-Z60	0	YFull HG	I1a	31	1.7	2.6	2	3	8.46995	10.9	8	14	I1a2a1a,I1a2a1~,I1a2a1a1~	I-CTS8647,I-Z60,I-Z61	I1a-Z59	NA	Y:13504861_C_T,Y:16016443_G_T,Y:16122708_C_G,Y:17218047_G_T
I_9	I-A6174	0	YFull HG	I1a	10	0.6	1.1	1	2	2.73224	3.7	2	6	I1a2a1a1c1b~,I1a2a1a1c1~,I1a2a1a1c~	I-A6174,I-A6184,I-A6198,I-Y12903,I-Y12342	NA	NA	Y:12046910_G_A,Y:12872040_C_T,Y:13430449_A_T,Y:13508449_A_G,Y:13680194_G_A,Y:14104097_A_C,Y:14477230_A_G,Y:16115910_G_C,Y:16670700_C_A,Y:19307370_T_A,Y:19325360_C_T,Y:20526686_C_T,Y:2963503_A_T,Y:6770175_A_G,Y:6819616_A_G,Y:6885300_C_T,Y:7672721_C_T,Y:7966852_G_A
I_10	I-Y:12925827_C_G	1	novel	I1a	5	0.3	0.6	0	1	1.36612	1.1	0	2	NA	NA	NA	NA	Y:12925827_C_G,Y:13629239_G_A,Y:14410045_T_C,Y:16975890_G_C,Y:19415407_T_C,Y:19682245_C_A,Y:7774254_C_T,Y:8109001_T_A,Y:8730450_A_G,Y:8934220_G_T,Y:9580404_C_T
I_11	I-Y:19037448_A_C	0	novel, twice in tree	I1a	18	1	1.1	1	2	4.91803	5.4	3	8	NA	NA	I1a-Z73	NA	Y:19037448_A_C
I_12	I-CTS9352	0	YFull HG	I1a	17	0.9	1	1	1	4.64481	5.2	3	7	I1a2a1a1d1~	I-CTS9352	I1a-Z73	NA	Y:16731849_C_A
I_13	I-Z73	0	YFull HG	I1a	14	0.8	1	1	1	3.82514	5	3	7	I1a2a1a1d1a~	I-Z73	I1a-Z73	NA	Y:12774201_G_A,Y:12895222_T_G,Y:13352445_A_G,Y:13701134_C_T,Y:15158454_A_T,Y:17110169_G_T,Y:19235915_T_G,Y:20730308_T_C,Y:7118622_C_T,Y:8461086_C_T
I_14	I-L1302	0	YFull HG	I1a	10	0.6	0.7	0	1	2.73224	4.1	2	6	I1a2a1a1d1a1a	I-L1302	NA	NA	Y:14630599_A_C
I_15	I-Y:12960420_T_A	1	novel	I1a	9	0.5	0.7	0	1	2.45902	4	2	6	NA	NA	NA	NA	Y:12960420_T_A
I_16	I-Z2336	0	YFull HG	I1a	310	17.2	20.1	18	22	84.6995	79.7	76	84	I1a1	I-Z2336	I1e	NA	Y:14738899_A_T
I_17	I-Y3866	0	YFull HG	I1a	16	0.9	1.5	1	2	4.37158	5.7	3	8	I1a1a~	I-Y3866	I1e	NA	Y:14907978_A_G,Y:9008643_C_T
I_18	I-S4767	0	YFull HG	I1a	14	0.8	1.3	1	2	3.82514	5.3	3	8	I1a1a1~	I-S4767	I1e	NA	Y:14693274_C_A
I_19	I-Y6339	0	YFull HG	I1a	12	0.7	0.9	0	1	3.27869	3.9	2	6	I1a1a1b~,I1a1a1b5~	I-S7642,I-Y6339	NA	NA	Y:12696391_T_C,Y:14539711_T_C,Y:15743713_C_T,Y:15757008_G_A,Y:19009498_A_G,Y:9153123_C_T
I_20	I-Y29646	0	YFull HG	I1a	9	0.5	0.6	0	1	2.45902	2.5	1	4	I1a1a1b5a1~,I1a1a1b5a~	I-Y29646,I-Y22497	NA	NA	Y:13505507_C_T,Y:13751100_G_T,Y:13912568_A_G,Y:14159479_C_T,Y:14263758_A_G,Y:15728284_G_A,Y:16620604_C_T,Y:16973419_C_T,Y:19196479_A_G,Y:7107270_C_T,Y:7498288_T_A,Y:7842786_C_A,Y:8392948_C_T,Y:8515683_A_G,Y:8752729_T_C
I_21	I-Y85053	0	YFull HG	I1a	5	0.3	0.4	0	1	1.36612	1.8	0	3	NA	I-Y85053	NA	NA	Y:7948352_G_T
I_22	I-Z2337	0	YFull HG	I1a	293	16.3	18.7	17	21	80.0546	74.6	70	79	I1a1b	I-Z2337	NA	NA	Y:17105269_T_A
I_23	I-CTS6868	0	YFull HG	I1a	265	14.7	17.1	15	19	72.4044	66.5	62	71	I1a1b1a4~	I-CTS6868	NA	NA	Y:15046660_T_C,Y:7376038_A_G
I_24	I-Z74	0	YFull HG	I1a	262	14.5	16.9	15	19	71.5847	66.3	61	71	I1a1b1a4a	I-Z74	NA	NA	Y:19439940_C_T,Y:8205629_G_T
I_25	I-CTS2208	0	YFull HG	I1a	259	14.4	17	15	19	70.765	66.1	61	71	I1a1b1a4a1~	I-CTS2208	NA	NA	Y:12097457_C_A,Y:13710867_C_G,Y:14195197_A_T,Y:17008550_G_C,Y:19042672_T_G,Y:7681480_G_C,Y:9149847_T_C
I_26	I-L287	0	YFull HG	I1a	257	14.3	16.9	15	19	70.2186	65	60	70	I1a1b1a4a1a	I-L287,I-CTS7676	NA	NA	Y:12345832_A_G,Y:16613471_T_G,Y:18921059_A_G,Y:19548471_C_T,Y:7532093_G_A,Y:9987405_T_C
I_27	I-L258	0	YFull HG	I1a	253	14	16.7	15	18	69.1257	64	59	69	I1a1b1a4a1a1	I-L258	NA	NA	Y:19730740_G_A
I_28	I-Y:20498702_T_C	1	novel	I1a	14	0.8	0.5	0	1	3.82514	2.3	1	4	NA	NA	NA	NA	Y:20498702_T_C
I_29	I-Y:19238540_C_T	1	novel	I1a	8	0.4	0.2	0	0	2.18579	0.9	0	2	NA	NA	NA	NA	Y:19238540_C_T
I_30	I-Y:14868931_T_G	1	novel	I1a	6	0.3	0.1	0	0	1.63934	0.7	0	2	NA	NA	NA	NA	Y:14868931_T_G,Y:8510312_G_C
I_31	I-Y58278	0	YFull HG	I1a	6	0.3	0.2	0	0	1.63934	0.7	0	2	NA	I-Y58278	NA	NA	Y:20624704_C_T
I_32	I-Y:13473842_C_A	1	novel	I1a	5	0.3	0.1	0	0	1.36612	0.4	0	1	NA	NA	NA	NA	Y:13473842_C_A,Y:19282570_T_G,Y:19465387_G_T,Y:19734087_C_T,Y:9230810_A_G
I_33	I-Y21555	0	YFull HG	I1a	7	0.4	0.8	0	1	1.91257	2.5	1	4	I1a1b1a4a1a1c1~	I-Y17401,I-Y21555	NA	NA	Y:12202052_C_T,Y:16666734_C_T,Y:17031302_T_G
I_34	I-CTS2242	0	YFull HG	I1a	106	5.9	5.9	5	7	28.9617	25	21	29	I1a1b1a4a1a1b	I-CTS2242	NA	NA	Y:12108767_T_C
I_35	I-Y129890	0	YFull HG	I1a	7	0.4	0.9	0	1	1.91257	1.9	0	3	NA	I-Y129890	NA	NA	Y:12069992_C_T,Y:14492115_A_C,Y:16046759_G_A,Y:19320690_A_G,Y:8823035_C_A
I_36	I-Z133	0	YFull HG	I1a	99	5.5	4.6	4	6	27.0492	21.8	18	26	I1a1b1a4a1a1b1~,I1a1b1a4a1a1b1a	I-Z133	E1a2-CTS412	NA	Y:13022400_A_T,Y:13891012_A_T
I_37	I-Y10990	0	YFull HG	I1a	70	3.9	2.3	2	3	19.1257	14.4	11	18	I1a1b1a4a1a1b1a4~	I-Y10990	NA	NA	Y:12590557_C_A,Y:19439115_C_T,Y:8998315_G_C
I_38	I-Y8954	0	YFull HG	I1a	63	3.5	2	1	3	17.2131	11.5	8	15	I1a1b1a4a1a1b1a4b~,I1a1b1a4a1a1b1a4b1~	I-Y8954	NA	NA	Y:16097780_T_G,Y:18950358_G_A,Y:7468851_A_C,Y:8715131_T_C
I_39	I-Y20304	0	YFull HG	I1a	39	2.2	1.1	1	2	10.6557	6.6	4	9	I1a1b1a4a1a1b1a4b3~	I-Y20304	NA	NA	Y:14464855_G_A
I_40	I-Y:12995343_T_C	1	novel	I1a	5	0.3	0	0	0	1.36612	0.2	0	1	NA	NA	NA	NA	Y:12995343_T_C
I_41	I-Y190020	0	YFull HG	I1a	18	1	0.5	0	1	4.91803	3.8	2	6	NA	I-Y190020	NA	NA	Y:15929201_G_A
I_42	I-PF1123	0	YFull HG	I1a	5	0.3	0.1	0	0	1.36612	0.8	0	2	I1a1b1a4a1a1b1a4b2~	I-PF1123	NA	NA	Y:8587615_C_T
I_43	I-Y36138	0	YFull HG	I1a	8	0.4	0.4	0	1	2.18579	1.9	0	3	NA	I-Y36138	NA	NA	Y:19501150_G_C
I_44	I-Y:12036061_G_A	1	novel	I1a	5	0.3	0.3	0	1	1.36612	1.4	0	3	NA	NA	NA	NA	Y:12036061_G_A
I_45	I-Y17288	0	YFull HG	I1a	19	1.1	1.6	1	2	5.19126	5.3	3	8	E1b1b1b2a1a6d2d~,I1a1b1a4a1a1b1a3~	I-Y17288	NA	NA	Y:14687001_C_T,Y:6931249_G_C
I_46	I-Y:12381059_T_C	1	novel	I1a	17	0.9	1.5	1	2	4.64481	4.5	2	7	NA	NA	NA	NA	Y:12381059_T_C,Y:13661170_C_T
I_47	I-M120.2	0	ISOGG marker	I1a	5	0.3	0.2	0	0	1.36612	1	0	2	I1a1b1a4a1a1b1a3d~	Q-M120	Q2c	NA	Y:19745508_T_C
I_48	I-Y24060	0	YFull HG	I1a	10	0.6	1.2	1	2	2.73224	2.9	1	5	I1a1b1a4a1a1b1a3c~	I-Y24060	NA	NA	Y:16058410_T_C
I_49	I-Y:17099226_C_T	1	novel	I1a	6	0.3	0.5	0	1	1.63934	1.4	0	3	NA	NA	NA	NA	Y:17099226_C_T
I_50	I-Y13482	0	YFull HG	I1a	5	0.3	0.4	0	1	1.36612	1.3	0	2	I1a1b1a4a1a1b1a2a~	J-CTS3496,I-Y13482	NA	NA	Y:12862880_G_A,Y:15305740_A_T,Y:16967230_A_T
I_51	I-Y23448	0	YFull HG	I1a	5	0.3	0.1	0	0	1.36612	0.6	0	1	I1a1b1a4a1a1f~	I-Y23448	NA	NA	Y:19705224_C_G,Y:19830973_C_G
I_52	I-Y8598	0	YFull HG	I1a	7	0.4	0.3	0	1	1.91257	1	0	2	I1a1b1a4a1a1e~	I-Y8598	NA	NA	Y:16748325_A_T,Y:19440820_C_G
I_53	I-Y:12421816_T_G	1	novel	I1a	5	0.3	0.3	0	1	1.36612	0.7	0	2	NA	NA	NA	NA	Y:12421816_T_G
I_54	I-Y12541	0	YFull HG	I1a	35	1.9	2.3	2	3	9.56284	7.8	5	11	I1a1b1a4a1a1g~	I-Y12541	NA	NA	Y:13804323_T_C,Y:13904776_C_T,Y:15041807_A_G
I_55	I-Y15585	0	YFull HG	I1a	10	0.6	0.8	0	1	2.73224	3.4	2	5	I1a1b1a4a1a1g1~	I-Y15585	NA	NA	Y:7985156_G_A
I_56	I-Y15859	0	YFull HG	I1a	5	0.3	0.4	0	1	1.36612	2.8	1	4	I1a1b1a4a1a1g1a~	I-Y15859	NA	NA	Y:13498818_T_G,Y:8097436_T_C
I_57	I-Y16171	0	YFull HG	I1a	21	1.2	1.1	1	2	5.7377	3.4	2	5	I1a1b1a4a1a1g2~,E1a2	R-Y65899,I-Y16171,I-Y16170	E4	NA	Y:12397032_T_C,Y:12397038_A_G,Y:12658180_G_A,Y:15251237_T_G,Y:19372784_T_C,Y:22252289_A_G,Y:8063039_C_T,Y:8676750_G_A
I_58	I-Y:17132958_T_G	1	novel	I1a	7	0.4	0.3	0	1	1.91257	0.8	0	2	NA	NA	NA	NA	Y:17132958_T_G
I_59	I-Y33689	0	YFull HG	I1a	11	0.6	1.2	1	2	3.00546	3.2	1	5	NA	I-Y33689	NA	NA	Y:14840951_C_G,Y:20573899_C_T,Y:7453908_G_C,Y:8989566_G_A
I_60	I-Y:15724463_G_A	1	novel	I1a	7	0.4	0.3	0	1	1.91257	1.7	0	3	NA	NA	NA	NA	Y:15724463_G_A
I_61	I-Y92046	0	YFull HG	I1a	7	0.4	0.6	0	1	1.91257	3.2	1	5	NA	I-Y92046	NA	NA	Y:12610105_T_A,Y:15148615_A_T,Y:15198355_C_T
I_62	I-S1167	0	YFull HG	I1a	7	0.4	1.2	1	2	1.91257	4.7	3	7	NA	I-S1167	NA	NA	Y:15272981_T_G
I_63	I-Y:8357565_A_C	0	novel, twice in tree	I1a	8	0.4	1	1	1	2.18579	4.5	2	7	I1a1b1a4a1a1i~	I-S1167	NA	NA	Y:8357565_A_C
I_64	I-BY35422	0	YFull HG	I1a	6	0.3	0.5	0	1	1.63934	3.2	1	5	NA	I-S1167,I-BY35422	NA	NA	Y:12084670_T_C,Y:14555717_T_A,Y:16915387_C_A,Y:18976717_G_T,Y:7744386_T_A,Y:7746053_G_A,Y:9572530_C_T
I_65	I-Y:7555003_C_T	1	novel	I1a	5	0.3	0.5	0	1	1.36612	2.1	1	4	NA	NA	NA	NA	Y:7555003_C_T
I_66	I-Y172494	0	YFull HG	I1a	7	0.4	0.7	0	1	1.91257	2.5	1	4	NA	I-Y172494	NA	NA	Y:19787408_G_A
I_67	I-Y:14631073_A_T	1	novel	I1a	5	0.3	0.3	0	1	1.36612	1.8	0	3	NA	NA	NA	NA	Y:14631073_A_T
I_68	I-Y13389	0	YFull HG	I1a	17	0.9	0.8	0	1	4.64481	4.1	2	6	I1a1b1a4a1a1h1~	I-Y13389	NA	NA	Y:9556464_A_G
I_69	I-Y17215	0	YFull HG	I1a	5	0.3	0.4	0	1	1.36612	1.2	0	2	NA	I-Y17215	NA	NA	Y:13009832_C_T,Y:17112048_C_G
I_70	I-Y:17243175_G_A	1	novel	I1a	11	0.6	0.5	0	1	3.00546	2.1	1	4	NA	NA	NA	NA	Y:17243175_G_A
I_71	I-Y13390	0	YFull HG	I1a	10	0.6	0.2	0	0	2.73224	1	0	2	I1a1b1a4a1a1h1a~	I-Y13390	NA	NA	Y:15129207_T_G
I_72	I-Y33704	0	YFull HG	I1a	6	0.3	0.1	0	0	1.63934	0.5	0	1	NA	I-Y33704	NA	NA	Y:13414057_G_A,Y:8771430_C_T
I_73	I-Y96523	0	YFull HG	I1a	5	0.3	0.1	0	0	1.36612	0.5	0	1	NA	I-Y96523	NA	NA	Y:14393634_T_A,Y:14480820_A_G,Y:14640966_G_A,Y:19588578_G_C,Y:8833759_T_C
I_74	I-P109	0	YFull HG	I1a	10	0.6	0.7	0	1	2.73224	3.9	2	6	I1a1b1a1	I-P109	NA	NA	Y:13314125_C_T
I_75	I-Y3662	0	YFull HG	I1a	9	0.5	0.6	0	1	2.45902	3.7	2	6	I1a1b1a1e~	I-FGC16695,I-Y3662	NA	NA	Y:14391155_A_G,Y:20640616_A_G,Y:8244783_A_G
I_76	I-Y:12614179_G_T	1	novel	I1a	18	1	0.8	0	1	4.91803	5.1	3	7	NA	NA	NA	NA	Y:12614179_G_T
I_77	I-Y20843	0	YFull HG	I1a	12	0.7	0.1	0	0	3.27869	1.1	0	2	I1a1b1f~	I-PH1871,I-Y20843,I-PH5383	NA	NA	Y:13768087_C_T,Y:14615578_T_A,Y:14906115_C_T
I_78	I-Y:12645473_C_T	1	novel	I1a	7	0.4	0.1	0	0	1.91257	0.5	0	1	NA	NA	NA	NA	Y:12645473_C_T,Y:12797722_C_T,Y:12999825_A_G,Y:13007141_C_T,Y:13479019_A_G,Y:14092047_T_C,Y:14153338_A_C,Y:15286043_C_G,Y:16071286_C_T,Y:17406001_T_C,Y:19663325_G_A,Y:8929046_G_A,Y:9562387_A_C
I_79	I-Y82425	0	YFull HG	I1a	5	0.3	0.1	0	0	1.36612	0.6	0	1	I1a1b1f1~	I-Y82425,I-Y20843	NA	NA	Y:6868495_G_A,Y:7010752_T_C,Y:8643679_G_A,Y:8732755_G_A
I_80	I-Y19934	0	YFull HG	I1a	6	0.3	0.7	0	1	1.63934	4.1	2	6	I1a1b1b1a~	I-Y19934	BT	NA	Y:17309967_G_A,Y:20654356_A_C
I_81	I-Z63	0	YFull HG	I1a	5	0.3	0.4	0	1	1.36612	2.7	1	4	I1a3	I-Z63	I1c-Z63	NA	Y:12280783_C_T
N_root	N1a1	NA	ISOGG HG	N1a1	1259	69.8668	64.3	62	67	NA	NA	NA	NA	N1a1,N1a1a1a1a,N1a1a1~,J2b~,N1a1a1a1,N1a1a,N1a1a~,N1a1a1a	N-TAT,N-L1026,N-Z1956,N-L708,N-Z4863,N-CTS6967,N-F1419,N-CTS1678,N-Z1979,N-M2126	N3,N3a	N3a	Y:12524155_G_A,Y:12524155_G_A,Y:12554411_C_G,Y:12554411_C_G,Y:12668487_A_G,Y:12668487_A_G,Y:12810648_T_C,Y:12810648_T_C,Y:12888223_G_A,Y:12888223_G_A,Y:13413870_G_A,Y:13413870_G_A,Y:13433857_T_C,Y:13433857_T_C,Y:14290471_C_T,Y:14290471_C_T,Y:14315820_A_G,Y:14315820_A_G,Y:14535427_A_C,Y:14535427_A_C,Y:14574583_G_T,Y:14574583_G_T,Y:14716635_C_T,Y:14716635_C_T,Y:14827936_A_G,Y:14827936_A_G,Y:1510456…
N_1	N-VL29	0	YFull HG	N1a1	297	16.5	22.2	20	24	23.5902	35.1	32	38	N1a1a1a1a1a,N1a1a1a1a1	N-VL29,N-CTS10760	N3a3-VL29,N3a3	N3a3-VL29,N3a3	Y:12458624_T_C,Y:15068664_A_G,Y:16137732_A_T,Y:17260506_T_G,Y:20600088_C_A,Y:20609256_T_A
N_2	N-L550	0	YFull HG	N1a1	77	4.3	8.5	7	10	6.11597	14.4	12	16	N1a1a1a1a1a1~,N1a1a1a1a1a1a	N-Z4908,N-L550	N3a3a	N3a3a	Y:14154276_A_G,Y:15048918_G_A,Y:16023351_G_A,Y:19124362_C_T,Y:19386892_T_C,Y:7527025_A_T
N_3	N-Y7795	0	YFull HG	N1a1	9	0.5	1.1	1	2	0.714853	1.6	1	2	N1a1a1a1a1a1a5~	N-Y7795	NA	NA	Y:14324169_G_T,Y:16989568_A_T
N_4	N-Y20918	0	YFull HG	N1a1	8	0.4	0.7	0	1	0.635425	1.3	1	2	NA	N-Y20918	NA	NA	Y:14703531_G_C,Y:15748569_G_A,Y:19752477_G_A,Y:20721224_T_A,Y:7381434_T_C
N_5	N-Y:17230579_G_A	0	YFull HG	N1a1	5	0.3	0.3	0	1	0.397141	0.5	0	1	G1a1a1a1c~	G-Y14914	NA	NA	Y:17230579_G_A
N_6	N-Y4706	0	YFull HG	N1a1	14	0.8	1.4	1	2	1.11199	2.1	1	3	N1a1a1a1a1a1a1b	N-Y4706	NA	NA	Y:13498481_T_C
N_7	N-Y4707	0	YFull HG	N1a1	13	0.7	1.3	1	2	1.03257	2	1	3	N1a1a1a1a1a1a1b2~	N-Y4707	NA	NA	Y:12716300_C_T,Y:12943540_G_C,Y:15645982_C_T,Y:6910863_C_G,Y:9623358_G_A
N_8	N-Y4708	0	YFull HG	N1a1	11	0.6	1	1	1	0.873709	1.6	1	2	N1a1a1a1a1a1a1b2a~	N-Y4708	NA	NA	Y:17382508_C_T,Y:6960307_A_G
N_9	N-Y21263	0	YFull HG	N1a1	10	0.6	1.6	1	2	0.794281	2.5	2	3	N1a1a1a1a1a1a2~	N-Y21263	NA	NA	Y:13691839_G_A,Y:8052811_T_C
N_10	N-Y20914	0	YFull HG	N1a1	9	0.5	1.3	1	2	0.714853	2.2	1	3	N1a1a1a1a1a1a2~,N1a1a1a1a1a1a2a~	N-Y20911,N-Y20914	NA	NA	Y:12579895_G_A,Y:13741892_A_G,Y:14423970_T_C,Y:14930084_C_T,Y:16788793_T_C,Y:19130418_T_C,Y:19406085_C_T,Y:19419051_A_T,Y:6828201_A_C
N_11	N-Z4912	0	Karmin marker	N1a1	12	0.7	1.2	1	2	0.953137	2.4	2	3	NA	NA	N3a3a-Z4912	N3a3a-Z4912	Y:14922679_C_T
N_12	N-Y140872	0	YFull HG	N1a1	10	0.6	1.2	1	2	0.794281	2.3	1	3	NA	N-Y140872	NA	NA	Y:10051518_C_A,Y:15660415_A_T,Y:17050453_T_C
N_13	N-Y:13945911_A_T	0	novel, twice in tree	N1a1	9	0.5	1	1	1	0.714853	1.9	1	3	NA	N-Y140872	NA	NA	Y:13945911_A_T,Y:13945912_T_A,Y:14296188_T_G,Y:19276290_A_T,Y:19685747_T_G,Y:20442722_T_C,Y:8459454_C_A
N_14	N-Y:15674049_G_C	1	novel	N1a1	5	0.3	0.4	0	1	0.397141	0.6	0	1	NA	NA	NA	NA	Y:15674049_G_C,Y:19339819_G_A,Y:9143597_G_A
N_15	N-M2784.1	0	ISOGG marker	N1a1	8	0.4	0.8	0	1	0.635425	1.4	1	2	N1a1a1a1a1a1a1a	NA	O1a'b	NA	Y:10013073_C_T,Y:10013074_A_G,Y:10013078_C_G
N_16	N-Z16980	0	YFull HG	N1a1	6	0.3	0.8	0	1	0.476569	1.1	1	2	N1a1a1a1a1a1a1a4a~,N1a1a1a1a1a1a1a4	E-Y176242,N-Z16980	N3a3a-B213,N3a3a-B212	NA	Y:12269702_T_C,Y:15748310_C_T,Y:7054566_G_A
N_17	N-S9378	0	YFull HG	N1a1	14	0.8	2	1	3	1.11199	3.6	3	5	N1a1a1a1a1a1a4~	N-S9378	N3a3a-Z4915	N3a3a-Z4915	Y:13047833_A_G,Y:13681172_G_T,Y:15154292_C_T,Y:16128190_C_T,Y:17083688_G_T,Y:19018350_G_T,Y:19194099_T_A,Y:20610783_C_T,Y:6850903_G_A
N_18	N-BY21957	0	YFull HG	N1a1	7	0.4	0.8	0	1	0.555997	1.5	1	2	NA	N-BY21957	NA	NA	Y:14591180_G_A,Y:17340736_G_T,Y:7209852_G_A
N_19	N-Y:16814722_G_A	1	novel	N1a1	6	0.3	0.6	0	1	0.476569	1.2	1	2	NA	NA	NA	NA	Y:16814722_G_A
N_20	N-Y:2941843_A_G	1	novel	N1a1	5	0.3	0.6	0	1	0.397141	1.1	1	2	NA	NA	NA	NA	Y:2941843_A_G
N_21	N-Y:8493958_C_T	1	novel	N1a1	6	0.3	1.1	1	2	0.476569	1.8	1	3	NA	NA	NA	NA	Y:8493958_C_T
N_22	N-Y3667	0	YFull HG	N1a1	43	2.4	1.8	1	2	3.41541	2.3	1	3	N1a1a1a1a1a2b~	N-Y3667,N-CTS3451	NA	NA	Y:12179422_C_A,Y:12794359_G_T,Y:14107336_T_C,Y:22299594_C_T,Y:6968116_G_A,Y:7680756_G_A
N_23	N-BY33087	0	YFull HG	N1a1	5	0.3	0.3	0	1	0.397141	0.3	0	1	NA	N-BY33087	NA	NA	Y:12711356_G_C,Y:15928894_G_C,Y:8109700_G_A
N_24	N-CTS657	0	YFull HG	N1a1	38	2.1	1.4	1	2	3.01827	2	1	3	N1a1a1a1a1a2b~,I2a1b1a2b1a2a2b1a1a1a~	N-CTS657	NA	NA	Y:12383108_C_T,Y:7063224_C_T
N_25	N-Y:19196514_G_T	1	novel	N1a1	10	0.6	0.1	0	0	0.794281	0.2	0	0	NA	NA	NA	NA	Y:19196514_G_T
N_26	N-Y:13646397_G_T	1	novel	N1a1	10	0.6	0.1	0	0	0.794281	0.2	0	0	NA	NA	NA	NA	Y:13646397_G_T,Y:8998906_T_C
N_27	N-Y:15959563_C_T	1	novel	N1a1	7	0.4	0.1	0	0	0.555997	0.1	0	0	NA	NA	NA	NA	Y:15959563_C_T
N_28	N-Y:14869509_T_C	1	novel	N1a1	7	0.4	0.1	0	0	0.555997	0.1	0	0	NA	NA	NA	NA	Y:14869509_T_C
N_29	N-Y:7693332_G_A	1	novel	N1a1	6	0.3	0.1	0	0	0.476569	0.1	0	0	NA	NA	NA	NA	Y:7693332_G_A
N_30	N-Y:7927927_G_A	1	novel	N1a1	12	0.7	0.8	0	1	0.953137	1	0	2	NA	NA	NA	NA	Y:7927927_G_A
N_31	N-Y:14695334_G_A	1	novel	N1a1	11	0.6	0.7	0	1	0.873709	0.9	0	1	NA	NA	NA	NA	Y:14695334_G_A,Y:14947138_T_G,Y:8297088_C_T
N_32	N-Y:17011256_C_T	1	novel	N1a1	8	0.4	0.4	0	1	0.635425	0.6	0	1	NA	NA	NA	NA	Y:17011256_C_T
N_33	N-L1022	0	YFull HG	N1a1	176	9.8	11.8	10	13	13.9793	18.5	16	21	N1a1a1a1a1a2a	N-L1022	N3a3b	N3a3b	Y:19171781_G_T,Y:8313974_T_C
N_34	N-Y:12750705_G_A	0	twice in tree	N1a1	176	9.8	11.9	10	13	13.9793	18.5	16	21	N1a1a1a1a1a2a,N1a1a1a1a1a2a~	N-L1022	N3a3b	N3a3b	Y:12750705_G_A,Y:12755680_C_A,Y:12793626_C_T,Y:12801798_T_C,Y:9247585_G_A
N_35	N-Y5004	0	YFull HG	N1a1	160	8.9	10.8	9	12	12.7085	17	15	19	N1a1a1a1a1a2a~,N1a1a1a1a1a2a1~	N-Y5004	N3a3b	N3a3b	Y:19803523_T_G,Y:7394657_T_G
N_36	N-Y5005	0	YFull HG	N1a1	129	7.2	8.2	7	9	10.2462	13.3	11	15	N1a1a1a1a1a2a1a	N-Y5005	N3a3b	N3a3b	Y:12262631_G_A,Y:13144071_C_A,Y:14214910_A_G,Y:16876468_T_C
N_37	N-Y10756	0	YFull HG	N1a1	44	2.4	2.2	2	3	3.49484	4.4	3	6	N1a1a1a1a1a2a1a1	N-Y10756	N3a3-B216	N3a3b-B216,N3a3b-B217	Y:16069964_C_A,Y:17297733_G_A,Y:7990525_A_G
N_38	N-A13658	0	YFull HG	N1a1	9	0.5	0.8	0	1	0.714853	1.7	1	2	NA	N-A13658	NA	NA	Y:14444512_G_A,Y:7962911_G_A,Y:8205416_G_C,Y:8439510_T_G
N_39	N-Y:3039973_G_A	1	novel	N1a1	7	0.4	0.6	0	1	0.555997	1.2	1	2	NA	NA	NA	NA	Y:3039973_G_A
N_40	N-PH2196	0	YFull HG	N1a1	34	1.9	1.3	1	2	2.70056	2.6	2	3	I1a2b1e1b1~	N-PH2196	N3a3-B216	N3a3b-B216	Y:14226602_A_G
N_41	N-Y20620	0	YFull HG	N1a1	10	0.6	0.7	0	1	0.794281	1	0	2	N1a1a1a1a1a2a1a1a2c~	N-Y20620	NA	NA	Y:13383073_G_A,Y:14188881_C_A
N_42	N-BY5997	0	YFull HG	N1a1	7	0.4	0.1	0	0	0.555997	0.2	0	0	N1a1a1a1a1a2a1a1a2c1~	N-BY5997	NA	NA	Y:12288592_A_G,Y:20632986_G_T
N_43	N-B218	0	Karmin marker	N1a1	8	0.4	0.2	0	0	0.635425	0.4	0	1	NA	NA	N3a3-B218	N3a3b-B222	Y:15805628_T_C
N_44	N-Y:9987609_A_C	1	novel	N1a1	6	0.3	0.1	0	0	0.476569	0.2	0	0	NA	NA	NA	NA	Y:9987609_A_C
N_45	N-Y:12511540_T_C	1	novel	N1a1	12	0.7	0.7	0	1	0.953137	1.2	1	2	NA	NA	NA	NA	Y:12511540_T_C,Y:13756751_C_T,Y:19322376_T_C
N_46	N-Y:16682398_C_T	1	novel	N1a1	10	0.6	0.5	0	1	0.794281	1.1	1	2	NA	NA	NA	NA	Y:16682398_C_T
N_47	N-Y:12562388_G_T	1	novel	N1a1	8	0.4	0.2	0	0	0.635425	0.7	0	1	NA	NA	NA	NA	Y:12562388_G_T,Y:2814818_C_G
N_48	N-Y22106	0	YFull HG	N1a1	6	0.3	0.8	0	1	0.476569	1.1	1	2	N1a1a1a1a1a2a1a3~	N-Y22106	NA	NA	Y:15155231_G_T,Y:15829417_G_A,Y:16031791_A_G,Y:2812726_G_A,Y:7913025_T_C,Y:8833285_T_C
N_49	N-Y5003	0	YFull HG	N1a1	76	4.2	5.6	5	7	6.03654	7.9	6	9	N1a1a1a1a1a2a1a2	N-Y5003	N3a3-B214	NA	Y:19798332_A_T
N_50	N-Y:13773149_A_G	1	novel	N1a1	44	2.4	3.1	2	4	3.49484	4.4	3	6	NA	NA	NA	NA	Y:13773149_A_G,Y:13773160_C_G
N_51	N-Y16503	0	YFull HG	N1a1	31	1.7	1.4	1	2	2.46227	1.7	1	2	N1a1a1a1a1a2a1a2i~	N-Y16503	NA	NA	Y:14836823_G_A,Y:17190215_G_C,Y:19363757_G_T
N_52	N-Y21734	0	YFull HG	N1a1	29	1.6	1.3	1	2	2.30342	1.4	1	2	N1a1a1a1a1a2a1a2i1~	N-Y21734	NA	NA	Y:15645606_A_G,Y:19213227_C_T,Y:9259206_C_T
N_53	N-BY700	0	YFull HG	N1a1	19	1.1	1.1	1	2	1.50913	0.8	0	1	N1a1a1a1a1a2a1a2i1~	N-BY700	NA	NA	Y:6809129_G_A
N_54	N-Y:7230848_A_G	1	novel	N1a1	5	0.3	0.4	0	1	0.397141	0.5	0	1	NA	NA	NA	NA	Y:7230848_A_G
N_55	N-Y:12042996_A_T	1	novel	N1a1	5	0.3	0	0	0	0.397141	0.1	0	0	NA	NA	NA	NA	Y:12042996_A_T,Y:13303010_T_C,Y:15773030_C_G,Y:8521401_G_A
N_56	N-Y:8384795_C_T	0	novel	N1a1	10	0.6	0.5	0	1	0.794281	0.6	0	1	NA	NA	C3f1	NA	Y:8384795_C_T
N_57	N-Y18420	0	YFull HG	N1a1	7	0.4	0.8	0	1	0.555997	1.2	1	2	N1a1a1a1a1a2a1a2g~	N-Y18420	NA	NA	Y:13733052_A_G,Y:13776754_A_C,Y:19395933_G_T
N_58	N-Y:12769078_G_A	1	novel	N1a1	5	0.3	0.4	0	1	0.397141	0.7	0	1	NA	NA	NA	NA	Y:12769078_G_A,Y:16923804_G_A
N_59	N-Y24000	0	YFull HG	N1a1	7	0.4	0.7	0	1	0.555997	1.2	1	2	N1a1a1a1a1a2a1a2e~	N-Y24000	NA	NA	Y:19192742_C_T
N_60	N-Y143558	0	YFull HG	N1a1	5	0.3	0.3	0	1	0.397141	0.4	0	1	NA	N-Y143558	NA	NA	Y:12046407_T_C,Y:12129795_C_A,Y:12138687_T_A,Y:12401547_G_A,Y:15816971_A_G,Y:18968806_C_T
N_61	N-Z35267	0	YFull HG	N1a1	11	0.6	0.8	0	1	0.873709	1.4	1	2	N1a1a1a1a1a2a1a2b~	N-Z35267	N3a3-F467	N3a3b-F467	Y:14473490_G_C,Y:7955109_G_T
N_62	N-BY29047	0	YFull HG	N1a1	6	0.3	0.7	0	1	0.476569	1.3	1	2	NA	N-BY29047	NA	NA	Y:2905549_C_T
N_63	N-Y:13946275_A_C	1	novel	N1a1	5	0.3	0.1	0	0	0.397141	0.1	0	0	NA	NA	NA	NA	Y:13946275_A_C,Y:14590107_C_T,Y:15754884_T_A,Y:8252863_A_G,Y:8917194_C_A
N_64	N-Y15161	0	YFull HG	N1a1	9	0.5	0.3	0	1	0.714853	0.3	0	1	N1a1a1a1a1a2a1a2h1~,N1a1a1a1a1a2a1a2a~	N-Y15159,N-Y6599,N-Y15161	N3a3-B190	N3a3b-B190	Y:13640181_G_C,Y:14281981_C_T,Y:16716457_A_C,Y:19101251_G_C
N_65	N-Y15060	0	YFull HG	N1a1	8	0.4	0.2	0	0	0.635425	0.3	0	1	N1a1a1a1a1a2a1a2h1a~	N-Y15060	NA	NA	Y:12480464_G_A,Y:14988664_G_A,Y:17429025_G_C,Y:19804576_A_G,Y:7300308_G_T,Y:8346483_T_C,Y:8552199_A_C
N_66	N-Y7300	0	YFull HG	N1a1	31	1.7	2.4	2	3	2.46227	3.6	3	5	N1a1a1a1a1a2a1b~	N-Y7300	NA	NA	Y:12034481_T_C,Y:12069329_G_A,Y:14426233_C_A,Y:20466108_G_C,Y:8953825_C_T
N_67	N-Y7297	0	YFull HG	N1a1	7	0.4	0.5	0	1	0.555997	0.9	0	1	N1a1a1a1a1a2a1b1~	N-Y7297	NA	NA	Y:12362269_C_T,Y:12943553_C_T,Y:13224535_T_A,Y:16014940_G_A,Y:20601122_G_A,Y:20601123_A_G,Y:6784462_T_G,Y:7347332_A_G,Y:7689780_T_C
N_68	N-Y15813	0	YFull HG	N1a1	23	1.3	2	1	3	1.82685	2.8	2	4	N1a1a1a1a1a2a1b2~	N-Y15813	NA	NA	Y:15640821_C_G,Y:19120813_T_A
N_69	N-Y15812	0	YFull HG	N1a1	17	0.9	1.5	1	2	1.35028	2.2	1	3	N1a1a1a1a1a2a1b2a~	N-Y15812	NA	NA	Y:9567990_A_C
N_70	N-Y24617	0	YFull HG	N1a1	7	0.4	0.8	0	1	0.555997	1	0	2	N1a1a1a1a1a2a1b2a1~	N-Y24617	NA	NA	Y:7401434_C_A
N_71	N-Y23576	0	YFull HG	N1a1	11	0.6	0.7	0	1	0.873709	1.2	1	2	N1a1a1a1a1a2a1b2a2~	N-Y23576	NA	NA	Y:13636669_A_T,Y:14500647_C_A
N_72	N-BY5999	0	YFull HG	N1a1	9	0.5	0.7	0	1	0.714853	1.1	1	2	N1a1a1a1a1a2a1b2a2~	N-BY5999	NA	NA	Y:22278434_C_G
N_73	N-Y15615	0	YFull HG	N1a1	6	0.3	0.6	0	1	0.476569	1.1	1	2	N1a1a1a1a1a2a1b2a2a~	N-Y15615	NA	NA	Y:18983096_A_G
N_74	N-Y:9309656_A_G	1	novel	N1a1	5	0.3	0.4	0	1	0.397141	0.9	0	1	NA	NA	NA	NA	Y:9309656_A_G
N_75	N-Y19098	0	YFull HG	N1a1	16	0.9	1	1	1	1.27085	1.5	1	2	N1a1a1a1a1a2a2~,I1a1b1a4a1a1b1a4a~	N-Y19098,J-Y33951	NA	NA	Y:10025144_T_G,Y:12634166_G_A,Y:12634167_A_G,Y:12949954_T_C,Y:13098732_G_A,Y:13645152_G_A,Y:14565040_A_G,Y:15732175_C_G,Y:15988158_T_C,Y:17128260_G_T,Y:17425563_C_T,Y:20551086_G_A,Y:22297112_C_T,Y:7116874_T_G,Y:9030632_G_A
N_76	N-Y:17185659_C_G	1	novel	N1a1	13	0.7	1	1	1	1.03257	1.5	1	2	NA	NA	NA	NA	Y:17185659_C_G
N_77	N-A12258	0	YFull HG	N1a1	5	0.3	0.2	0	0	0.397141	0.3	0	1	N1a1a1a1a1a2a3a~	N-A12258	NA	NA	Y:12019315_C_A,Y:14454295_T_G,Y:8547227_G_A
N_78	N-Z1934	0	YFull HG	N1a1	962	53.4	42.2	40	44	76.4098	64.9	62	68	N1a1a1a1a2a~,N1a1a1a1a2,N1a1a1a1a2~	N-Z1934,N-Z1936	NA	NA	Y:17037673_G_C,Y:17133593_G_T,Y:19301440_C_T,Y:7412629_C_T
N_79	N-Z1925	0	YFull HG	N1a1	958	53.2	41.9	40	44	76.0921	64.4	62	67	N1a1a1a1a2a1,N1a1a1a1a2a1a~,N1a1a1a1a2a1a	N-Z1928,N-Z1925	NA	NA	Y:12331515_C_T,Y:12763969_G_T,Y:13217466_C_G,Y:13297126_C_T,Y:14333739_A_C,Y:16902119_C_A,Y:17107841_A_G
N_80	N-Z1926	0	YFull HG	N1a1	931	51.7	41	39	43	73.9476	62.8	60	65	N1a1a1a1a2a1a1~	N-Z1926	NA	NA	Y:9222320_C_T
N_81	N-Y22108	0	YFull HG	N1a1	19	1.1	2.5	2	3	1.50913	4.1	3	5	N1a1a1a1a2a1a1a2~	N-Y22108	NA	NA	Y:15761549_A_G,Y:19416514_C_T,Y:20668518_C_A,Y:7362185_G_C,Y:7820503_C_G,Y:7926860_G_A,Y:8529012_G_A
N_82	N-Y23031	0	YFull HG	N1a1	14	0.8	2	1	3	1.11199	3.2	2	4	N1a1a1a1a2a1a1a2~,N1a1a1a1a2a1a1a2a~	N-Y23031,N-Y23028	NA	NA	Y:16466014_G_A,Y:16571307_T_G,Y:8251692_G_A
N_83	N-Y22111	0	YFull HG	N1a1	13	0.7	2	1	3	1.03257	3.2	2	4	N1a1a1a1a2a1a1a2a~	N-Y22111	NA	NA	Y:14412903_T_A,Y:15265529_T_A
N_84	N-Y22109	0	YFull HG	N1a1	12	0.7	1.7	1	2	0.953137	2.8	2	4	N1a1a1a1a2a1a1a2a~	N-Y22109	NA	NA	Y:8797509_A_G
N_85	N-CTS4329	0	YFull HG	N1a1	427	23.7	16.6	15	18	33.9158	26.3	24	29	N1a1a1a1a2a1a1a1b	N-CTS4329	NA	NA	Y:13469057_C_A,Y:14992958_C_A
N_86	N-CTS8565	0	YFull HG	N1a1	397	22	15.7	14	17	31.533	24.8	22	27	N1a1a1a1a2a1a1a1b	N-CTS8565	NA	NA	Y:15973345_G_A
N_87	N-Z4998	0	YFull HG	N1a1	400	22.2	15.4	14	17	31.7712	24.6	22	27	N1a1a1a1a2a1a1a1b	N-Z4998	NA	NA	Y:15684723_C_T,Y:7370996_G_A
N_88	N-FGC65190	0	YFull HG	N1a1	5	0.3	0.3	0	1	0.397141	0.7	0	1	NA	N-FGC65190	NA	NA	Y:19285240_C_T
N_89	N-Y19097	0	YFull HG	N1a1	38	2.1	0.9	0	1	3.01827	1.1	1	2	N1a1a1a1a2a1a1a1b1e~	N-Y19097	NA	NA	Y:7062903_C_G
N_90	N-Y22104	0	YFull HG	N1a1	32	1.8	0.5	0	1	2.5417	0.7	0	1	N1a1a1a1a2a1a1a1b1e1~	N-Y22104	NA	NA	Y:19078862_T_G,Y:19504730_T_C,Y:7342672_C_G
N_91	N-Y:15666996_T_A	1	novel	N1a1	8	0.4	0.2	0	0	0.635425	0.2	0	0	NA	NA	NA	NA	Y:15666996_T_A,Y:15943123_A_G,Y:8489197_C_G
N_92	N-Y:14879594_G_T	1	novel	N1a1	7	0.4	0.2	0	0	0.555997	0.2	0	0	NA	NA	NA	NA	Y:14879594_G_T
N_93	N-Y:18960498_A_G	1	novel	N1a1	8	0.4	0.1	0	0	0.635425	0.1	0	0	NA	NA	NA	NA	Y:18960498_A_G
N_94	N-BY30459	0	YFull HG	N1a1	5	0.3	0	0	0	0.397141	0.1	0	0	NA	N-BY30459	NA	NA	Y:14408323_G_C
N_95	N-CTS3223	0	YFull HG	N1a1	336	18.6	13.2	12	15	26.6878	20.5	18	23	N1a1a1a1a2a1a1a1b1~	N-CTS3223	NA	NA	Y:12633900_G_A
N_96	N-Z5893^	0	ISOGG marker	N1a1	163	9	6.3	5	7	12.9468	10	8	12	N1a1a1a1a2a1a1a1b1b1	NA	NA	NA	Y:8603505_T_G
N_97	N-Y17798	0	YFull HG	N1a1	43	2.4	0.8	0	1	3.41541	1.2	1	2	N1a1a1a1a2a1a1a1b1b1f~	N-Y17798	NA	NA	Y:13437639_T_C
N_98	N-Y17799	0	YFull HG	N1a1	37	2.1	0.7	0	1	2.93884	1.1	1	2	N1a1a1a1a2a1a1a1b1b1f2~	N-Y17799	NA	NA	Y:15705135_G_A
N_99	N-Y23180	0	YFull HG	N1a1	6	0.3	0.1	0	0	0.476569	0.2	0	0	N1a1a1a1a2a1a1a1b1b1f2a~	N-Y23180	NA	NA	Y:7834791_G_A
N_100	N-Y:12042699_C_A	1	novel	N1a1	7	0.4	0.1	0	0	0.555997	0.1	0	0	NA	NA	NA	NA	Y:12042699_C_A,Y:12896423_G_A,Y:8003397_T_G
N_101	N-Y:15207140_T_A	1	novel	N1a1	5	0.3	0	0	0	0.397141	0.1	0	0	NA	NA	NA	NA	Y:15207140_T_A
N_102	N-Y20916	0	YFull HG	N1a1	22	1.2	0.4	0	1	1.74742	0.6	0	1	N1a1a1a1a2a1a1a1b1b1f2b~	N-Y20916	NA	NA	Y:17050290_A_G,Y:19735612_G_C
N_103	N-Y:15124323_G_T	1	novel	N1a1	5	0.3	0.1	0	0	0.397141	0.1	0	0	NA	NA	NA	NA	Y:15124323_G_T
N_104	N-Y109798	0	YFull HG	N1a1	9	0.5	0.1	0	0	0.714853	0.2	0	0	NA	N-Y109798	NA	NA	Y:20533358_T_C,Y:20643105_T_G,Y:8101970_C_T
N_105	N-Y22261	0	YFull HG	N1a1	6	0.3	0.1	0	0	0.476569	0.1	0	0	N1a1a1a1a2a1a1a1b1b1f1~	N-Y22261	NA	NA	Y:13752540_C_T,Y:8346161_C_T
N_106	N-BY32549	0	YFull HG	N1a1	5	0.3	0.1	0	0	0.397141	0.1	0	0	NA	N-BY32549	NA	NA	Y:8067424_T_A,Y:8506108_T_G
N_107	N-Y133690	0	YFull HG	N1a1	120	6.7	5.5	4	7	9.53137	9.1	8	11	NA	N-Y133690	NA	NA	Y:8811032_A_G
N_108	N-Y:8497180_G_A	1	novel	N1a1	5	0.3	0.2	0	0	0.397141	0.4	0	1	NA	NA	NA	NA	Y:8497180_G_A
N_109	N-Y:7763840_T_C	0	novel	N1a1	35	1.9	2.1	1	3	2.77998	3.5	2	5	H1a1	NA	H1a	NA	Y:7763840_T_C
N_110	N-Y23184	0	YFull HG	N1a1	12	0.7	0.6	0	1	0.953137	1.3	1	2	I2a1a1a1a1a4c3a~,N1a1a1a1a2a1a1a1b1b1c~	N-Y23184,J-Y191714	NA	NA	Y:13046702_A_C,Y:13241730_T_C,Y:20707336_C_T
N_111	N-Y:19557293_T_C	1	novel	N1a1	6	0.3	0.5	0	1	0.476569	0.9	0	1	NA	NA	NA	NA	Y:19557293_T_C
N_112	N-Y30718	0	YFull HG	N1a1	6	0.3	0.2	0	0	0.476569	0.3	0	1	N1a1a1a1a2a1a1a1b1b1d~	N-Y30718,N-Y23804	NA	NA	Y:12336439_G_A,Y:12649888_G_T,Y:12717289_A_G,Y:12787458_G_T,Y:14549472_T_G,Y:16131009_G_A,Y:20675297_T_G
N_113	N-Y:12182825_G_A	1	novel	N1a1	14	0.8	1.2	1	2	1.11199	2	1	3	NA	NA	NA	NA	Y:12182825_G_A
N_114	N-Y18240	0	ISOGG marker	N1a1	12	0.7	1.1	1	2	0.953137	1.8	1	3	N1a1a1a1a2a1a1a1b1b1e~	NA	NA	NA	Y:19588001_A_G
N_115	N-BY29115	0	YFull HG	N1a1	6	0.3	0.7	0	1	0.476569	1.4	1	2	NA	N-BY29115	NA	NA	Y:19117364_G_A
N_116	N-CTS4642	0	YFull HG	N1a1	34	1.9	1.2	1	2	2.70056	2.2	1	3	N1a1a1a1a2a1a1a1b1b1b~	N-CTS4642	NA	NA	Y:13633334_G_C
N_117	N-Y:12826356_G_A	0	novel	N1a1	6	0.3	0.3	0	1	0.476569	0.8	0	1	E1b1a1~	E-M2	E1a'b	NA	Y:12826356_G_A,Y:13583057_C_T,Y:13638777_T_C,Y:16016777_C_G
N_118	N-Y13506	0	YFull HG	N1a1	28	1.6	0.8	0	1	2.22399	1.4	1	2	N1a1a1a1a2a1a1a1b1b1b~	N-Y13506	NA	NA	Y:13362932_T_A,Y:14296928_C_T
N_119	N-Y:12191836_G_A	1	novel	N1a1	14	0.8	0.2	0	0	1.11199	0.4	0	1	NA	NA	NA	NA	Y:12191836_G_A,Y:14452945_A_G,Y:19278154_C_T,Y:19509998_A_G
N_120	N-Y13973	0	YFull HG	N1a1	14	0.8	0.6	0	1	1.11199	1	0	2	N1a1a1a1a2a1a1a1b1b1b1~	N-Y13973	NA	NA	Y:16794800_G_A,Y:9139822_G_A
N_121	N-BY30408	0	YFull HG	N1a1	6	0.3	0.4	0	1	0.476569	0.4	0	1	NA	N-BY30408	NA	NA	Y:15067024_T_A,Y:8403299_C_T
N_122	N-Y17721	0	YFull HG	N1a1	5	0.3	0.4	0	1	0.397141	0.4	0	1	N1a1a1a1a2a1a1a1b1b1b1a~	N-Y17721	NA	NA	Y:15848603_C_T
N_123	N-Y17720	0	YFull HG	N1a1	7	0.4	0.6	0	1	0.555997	0.6	0	1	N1a1a1a1a2a1a1a1b1b1b1a~	N-Y17720	NA	NA	Y:9294611_C_G
N_124	N-Z19819	0	YFull HG	N1a1	49	2.7	1.8	1	2	3.89198	3	2	4	N1a1a1a1a2a1a1a1b1b1a~	N-Z19819	NA	NA	Y:20710743_A_G
N_125	N-YP1141	0	YFull HG	N1a1	44	2.4	1.7	1	2	3.49484	2.7	2	4	N1a1a1a1a2a1a1a1b1b1a	N-YP1141	NA	NA	Y:8778197_T_A
N_126	N-YP1142	0	YFull HG	N1a1	43	2.4	1.4	1	2	3.41541	2.4	2	3	N1a1a1a1a2a1a1a1b1b1a,N1a1a1a1a2a1a1a1b1b1a~	N-YP1142	NA	NA	Y:13939624_T_C,Y:15227187_A_C,Y:15319705_G_A
N_127	N-Y36293	0	YFull HG	N1a1	8	0.4	0.2	0	0	0.635425	0.3	0	1	NA	N-Y36293	NA	NA	Y:12152130_G_A
N_128	N-YP1143	0	YFull HG	N1a1	23	1.3	0.7	0	1	1.82685	1.1	1	2	NA	N-YP1143	NA	NA	Y:16927365_G_T
N_129	N-Z34986	0	YFull HG	N1a1	22	1.2	0.7	0	1	1.74742	1	0	2	N1a1a1a1a2a1a1a1b1b1a1a~	N-Z34986	NA	NA	Y:14275903_C_T
N_130	N-Y:16770180_G_C	1	novel	N1a1	5	0.3	0.2	0	0	0.397141	0.6	0	1	NA	NA	NA	NA	Y:16770180_G_C,Y:17398037_G_A
N_131	N-Y:7192966_G_T	1	novel	N1a1	9	0.5	0.2	0	0	0.714853	0.2	0	0	NA	NA	NA	NA	Y:7192966_G_T
N_132	N-Y:12296677_G_T	1	novel	N1a1	5	0.3	0.1	0	0	0.397141	0.1	0	0	NA	NA	NA	NA	Y:12296677_G_T,Y:13626232_C_T,Y:15048824_G_T,Y:19063385_T_C,Y:6953021_C_T
N_133	N-Y:14641519_G_A	1	novel	N1a1	7	0.4	0.1	0	0	0.555997	0.2	0	0	NA	NA	NA	NA	Y:14641519_G_A,Y:17081058_T_A,Y:8115424_T_A,Y:8827284_C_T
N_134	N-Y:16506781_A_G	1	novel	N1a1	5	0.3	0.2	0	0	0.397141	0.4	0	1	NA	NA	NA	NA	Y:16506781_A_G,Y:7112772_A_G
N_135	N-BY549	0	YFull HG	N1a1	5	0.3	0.2	0	0	0.397141	0.6	0	1	N1a1a1a1a2a1a1a1b1f~	N-BY549	NA	NA	Y:10045927_T_C
N_136	N-Y:9162401_A_G	1	novel	N1a1	7	0.4	0.6	0	1	0.555997	1	0	2	NA	NA	NA	NA	Y:9162401_A_G
N_137	N-Y69793	0	YFull HG	N1a1	6	0.3	0.3	0	1	0.476569	0.7	0	1	R1a1a1b2a1a2b~	N-Y69793,R-Y2353	NA	NA	Y:14278027_T_C,Y:14279514_C_T
N_138	N-Y:12529996_C_T	1	novel	N1a1	5	0.3	0.3	0	1	0.397141	0.3	0	1	NA	NA	NA	NA	Y:12529996_C_T,Y:14622047_G_T,Y:19114930_C_T,Y:19745643_G_T
N_139	N-Y:7777165_T_A	1	novel	N1a1	34	1.9	1.2	1	2	2.70056	1.8	1	3	NA	NA	NA	NA	Y:7777165_T_A
N_140	N-BY2738	0	YFull HG	N1a1	33	1.8	1	1	1	2.62113	1.4	1	2	N1a1a1a1a2a1a1a1b1b2~	N-BY2738	NA	NA	Y:12695324_G_T,Y:15271969_T_A,Y:8594084_C_T
N_141	N-Y34045	0	YFull HG	N1a1	12	0.7	0.3	0	1	0.953137	0.4	0	1	NA	N-Y34044,N-Y34045	NA	NA	Y:13277543_G_A,Y:13918106_A_G,Y:15009670_A_G,Y:15323700_T_C,Y:16972040_G_A,Y:17258703_T_C,Y:20535578_T_C,Y:8027280_C_A
N_142	N-Y34050	0	YFull HG	N1a1	9	0.5	0.2	0	0	0.714853	0.4	0	1	NA	N-Y34050	NA	NA	Y:9311203_C_T
N_143	N-Y34041	0	YFull HG	N1a1	7	0.4	0.2	0	0	0.555997	0.3	0	1	NA	N-Y34041	NA	NA	Y:8085112_C_T
N_144	N-Y:14946327_T_C	0	novel, twice in tree	N1a1	6	0.3	0.1	0	0	0.476569	0.2	0	0	NA	N-Y34041	NA	NA	Y:14946327_T_C,Y:16138760_T_C,Y:19101492_G_A
N_145	N-Y15616	0	YFull HG	N1a1	20	1.1	0.7	0	1	1.58856	1	0	2	N1a1a1a1a2a1a1a1b1b2~	N-Y15616	NA	NA	Y:12250272_T_G,Y:13405068_T_C
N_146	N-Y22885	0	YFull HG	N1a1	5	0.3	0.1	0	0	0.397141	0.4	0	1	N1a1a1a1a2a1a1a1b1b2a~	N-Y22885	NA	NA	Y:22299871_C_G
N_147	N-Z5892^	0	ISOGG marker	N1a1	122	6.8	4.3	3	5	9.69023	6.5	5	8	N1a1a1a1a2a1a1a1b1a	NA	NA	NA	Y:8259210_A_G
N_148	N-Y4373	0	YFull HG	N1a1	87	4.8	2.6	2	3	6.91025	4	3	5	NA	N-Y4373	NA	NA	Y:7220604_C_A
N_149	N-Y4374	0	YFull HG	N1a1	68	3.8	2.1	1	3	5.40111	2.9	2	4	N1a1a1a1a2a1a1a1b1a1~	N-Y4374	NA	NA	Y:7721366_G_A
N_150	N-Y32735	0	YFull HG	N1a1	8	0.4	0.2	0	0	0.635425	0.3	0	1	NA	N-Y32735	NA	NA	Y:14521080_C_T
N_151	N-Y32944	0	YFull HG	N1a1	6	0.3	0.2	0	0	0.476569	0.3	0	1	NA	N-Y32944	NA	NA	Y:15639042_A_T
N_152	N-Y111531	0	YFull HG	N1a1	20	1.1	0.6	0	1	1.58856	1.2	1	2	NA	N-Y111531	NA	NA	Y:13398315_T_C
N_153	N-Y:13706002_A_T	1	novel	N1a1	8	0.4	0.2	0	0	0.635425	0.5	0	1	NA	NA	NA	NA	Y:13706002_A_T
N_154	N-Y:19524714_A_C	1	novel	N1a1	9	0.5	0.1	0	0	0.714853	0.3	0	1	NA	NA	NA	NA	Y:19524714_A_C,Y:6981987_C_T
N_155	N-Y18766	0	YFull HG	N1a1	16	0.9	0.9	0	1	1.27085	1.1	1	2	N1a1a1a1a2a1a1a1b1a2~	N-Y18766	NA	NA	Y:13369846_T_G,Y:16492589_C_T,Y:19411593_A_G,Y:20444709_A_C
N_156	N-Y:8980607_C_G	1	novel	N1a1	7	0.4	0.2	0	0	0.555997	0.2	0	0	NA	NA	NA	NA	Y:8980607_C_G
N_157	N-Y:3030694_T_G	1	novel	N1a1	16	0.9	0.7	0	1	1.27085	1.1	1	2	NA	NA	NA	NA	Y:3030694_T_G
N_158	N-Y:14545001_A_G	1	novel	N1a1	13	0.7	0.4	0	1	1.03257	0.8	0	1	NA	NA	NA	NA	Y:14545001_A_G
N_159	N-Y126484	0	YFull HG	N1a1	13	0.7	0.4	0	1	1.03257	0.8	0	1	NA	N-Y126484	NA	NA	Y:12594417_A_T,Y:14196908_T_G,Y:18951333_T_C,Y:18951334_G_T
N_160	N-Y:13830683_G_A	1	novel	N1a1	6	0.3	0.1	0	0	0.476569	0.2	0	0	NA	NA	NA	NA	Y:13830683_G_A
N_161	N-Y:7488405_C_T	1	novel	N1a1	5	0.3	0.1	0	0	0.397141	0.2	0	0	NA	NA	NA	NA	Y:7488405_C_T
N_162	N-Y:14674194_A_G	1	novel	N1a1	5	0.3	0.1	0	0	0.397141	0.1	0	0	NA	NA	NA	NA	Y:14674194_A_G
N_163	N-BY22141	0	YFull HG	N1a1	7	0.4	0.7	0	1	0.555997	1.3	1	2	NA	N-BY22141	NA	NA	Y:13348155_T_C,Y:7215024_C_A,Y:7691566_G_C,Y:8769499_C_T,Y:9167472_T_G
N_164	N-Y:7133402_T_A	1	novel	N1a1	5	0.3	0.1	0	0	0.397141	0.2	0	0	NA	NA	NA	NA	Y:7133402_T_A
N_165	N-Y22091	0	YFull HG	N1a1	21	1.2	0.7	0	1	1.66799	1.2	1	2	NA	N-Y22091	NA	NA	Y:15987066_C_T,Y:7337414_G_A
N_166	N-YP6269	0	YFull HG	N1a1	14	0.8	0.5	0	1	1.11199	1	0	2	NA	N-YP6269	NA	NA	Y:13327956_G_A
N_167	N-Y151660	0	YFull HG	N1a1	12	0.7	0.5	0	1	0.953137	0.9	0	1	NA	N-Y151660	NA	NA	Y:12493262_C_T,Y:17315259_T_A,Y:19021608_A_G,Y:19359115_G_A,Y:2874232_A_G
N_168	N-Y90283	0	YFull HG	N1a1	6	0.3	0.2	0	0	0.476569	0.2	0	0	NA	N-Y90283	NA	NA	Y:15321592_G_A,Y:19390564_A_G,Y:7550535_C_T,Y:9034413_C_G
N_169	N-Y:14651332_C_T	0	twice in tree	N1a1	5	0.3	0.2	0	0	0.397141	0.1	0	0	NA	N-Y90283	NA	NA	Y:14651332_C_T
N_170	N-Y17790	0	YFull HG	N1a1	15	0.8	0.7	0	1	1.19142	0.9	0	1	NA	N-Y17790	NA	NA	Y:8793144_A_G
N_171	N-Y36692	0	YFull HG	N1a1	6	0.3	0.6	0	1	0.476569	0.8	0	1	NA	N-Y36692	NA	NA	Y:14843701_A_G,Y:15156284_A_G,Y:17136769_C_A
N_172	N-BY63718	0	YFull HG	N1a1	7	0.4	0.1	0	0	0.555997	0.1	0	0	NA	N-Y19686,N-Y19687,N-BY63718	NA	NA	Y:12165143_G_A,Y:12819180_A_G,Y:13009238_T_A,Y:13239337_C_T,Y:17122599_A_T,Y:22271304_A_G,Y:7312575_A_G,Y:7472263_T_C
N_173	N-Y:13263800_G_T	1	novel	N1a1	6	0.3	0.1	0	0	0.476569	0.1	0	0	NA	NA	NA	NA	Y:13263800_G_T,Y:18947151_C_T,Y:7492775_A_G
N_174	N-Y7308	0	YFull HG	N1a1	188	10.4	7.1	6	8	14.9325	10.1	8	12	N1a1a1a1a2a1a1a1a2b~,N1a1a1a1a2a1a1a1a2~	N-Z1939,N-Y7308	NA	N3a4-B536	Y:6792045_C_T,Y:8682485_A_G
N_175	N-Z2445	0	YFull HG	N1a1	182	10.1	7	6	8	14.4559	10	8	12	J2b2a~	N-Z2445	J2b2	NA	Y:14826932_A_T
N_176	N-CTS7189	0	YFull HG	N1a1	133	7.4	4.4	3	5	10.5639	6	5	7	N1a1a1a1a2a1a1a1a2c~	N-CTS7189	NA	N3a4-B536	Y:12580508_A_G,Y:12862556_G_A,Y:15228897_C_T
N_177	N-Y:19779793_C_G	1	novel	N1a1	11	0.6	0.1	0	0	0.873709	0.3	0	1	NA	NA	NA	NA	Y:19779793_C_G
N_178	N-Y:16797048_C_T	1	novel	N1a1	8	0.4	0.5	0	1	0.635425	0.7	0	1	NA	NA	NA	NA	Y:16797048_C_T
N_179	N-Y13974	0	YFull HG	N1a1	6	0.3	0.1	0	0	0.476569	0.2	0	0	NA	N-Y13974	NA	NA	Y:15299991_A_G,Y:19264387_C_T
N_180	N-Y:14332833_A_C	0	twice in tree	N1a1	5	0.3	0.1	0	0	0.397141	0.1	0	0	N1a1a1a1a2a1a1a1a2c1~	N-Y13974	NA	NA	Y:14332833_A_C
N_181	N-Y:19373290_T_A	1	novel	N1a1	63	3.5	1.6	1	2	5.00397	2.8	2	4	NA	NA	NA	NA	Y:19373290_T_A
N_182	N-Y135981	0	YFull HG	N1a1	41	2.3	1.5	1	2	3.25655	2.5	2	3	NA	N-Y135981	NA	NA	Y:17140181_C_T
N_183	N-Y:6853241_A_G	1	novel	N1a1	12	0.7	0.6	0	1	0.953137	0.9	0	1	NA	NA	NA	NA	Y:6853241_A_G
N_184	N-Y:13897557_A_G	1	novel	N1a1	6	0.3	0.1	0	0	0.476569	0.2	0	0	NA	NA	NA	NA	Y:13897557_A_G
N_185	N-Y:6861171_A_C	1	novel	N1a1	15	0.8	0.6	0	1	1.19142	0.7	0	1	NA	NA	NA	NA	Y:6861171_A_C
N_186	N-Y24217	0	YFull HG	N1a1	14	0.8	0.3	0	1	1.11199	0.4	0	1	NA	N-Y24217	NA	N3a4-B536	Y:8804247_A_G
N_187	N-Y:13580791_G_C	1	novel	N1a1	7	0.4	0.2	0	0	0.555997	0.2	0	0	NA	NA	NA	NA	Y:13580791_G_C
N_188	N-Y:16911759_C_A	1	novel	N1a1	16	0.9	0.9	0	1	1.27085	1	0	2	NA	NA	NA	NA	Y:16911759_C_A
N_189	N-Y:7942013_G_A	1	novel	N1a1	13	0.7	0.9	0	1	1.03257	0.9	0	1	NA	NA	NA	NA	Y:7942013_G_A
N_190	N-Y:7301416_A_G	1	novel	N1a1	12	0.7	0.8	0	1	0.953137	0.6	0	1	NA	NA	NA	NA	Y:7301416_A_G,Y:8751412_G_A
N_191	N-Y:12695295_G_A	1	novel	N1a1	5	0.3	0	0	0	0.397141	0	0	0	NA	NA	NA	NA	Y:12695295_G_A
N_192	N-Z35031	0	YFull HG	N1a1	14	0.8	1.1	1	2	1.11199	1.7	1	2	NA	N-Z35031	NA	NA	Y:16464903_T_C
N_193	N-Y40380	0	YFull HG	N1a1	17	0.9	0.5	0	1	1.35028	1	0	2	NA	N-Y40380	NA	NA	Y:12118235_G_A,Y:13831193_C_T,Y:7687369_T_C
N_194	N-Y:13361862_G_T	1	novel	N1a1	5	0.3	0	0	0	0.397141	0.1	0	0	NA	NA	NA	NA	Y:13361862_G_T
N_195	N-Y30923	0	YFull HG	N1a1	17	0.9	0.7	0	1	1.35028	0.8	0	1	NA	N-Y30923	NA	NA	Y:19741696_G_A,Y:7826557_G_A
N_196	N-Y83670	0	YFull HG	N1a1	9	0.5	0.2	0	0	0.714853	0.2	0	0	NA	N-Y83670	NA	NA	Y:7361020_C_T
N_197	N-Y31252	0	YFull HG	N1a1	7	0.4	0.1	0	0	0.555997	0.2	0	0	NA	N-Y31252	NA	NA	Y:20681509_C_T
N_198	N-Y31251	0	YFull HG	N1a1	5	0.3	0.1	0	0	0.397141	0.1	0	0	R1a1a1b1a3a3a~	N-Y31251,R-CTS4027	NA	NA	Y:12467682_T_C,Y:15688620_A_T,Y:3019992_C_G
N_199	N-Z1941	0	YFull HG	N1a1	257	14.3	14	12	16	20.413	21.1	19	23	N1a1a1a1a2a1a1a1a1a,N1a1a1a1a2a1a1a1a1	N-Z1941	N3a4-Z1941	N3a4-Z1941	Y:16617392_G_A,Y:8689673_T_G
N_200	N-Z1940	0	YFull HG	N1a1	200	11.1	12.1	11	14	15.8856	18.3	16	20	N1a1a1a1a2a1a1a1a1a	N-Z1940	NA	NA	Y:12940433_T_C,Y:7891854_G_A
N_201	N-Y:9019053_C_T	1	novel	N1a1	16	0.9	1.4	1	2	1.27085	2.4	2	3	NA	NA	NA	NA	Y:9019053_C_T
N_202	N-Y19415	0	YFull HG	N1a1	10	0.6	0.4	0	1	0.794281	0.8	0	1	N1a1a1a1a2a1a1a1a1a1b~	N-Y19415,N-Y19414	NA	NA	Y:13281267_C_T,Y:13619248_T_C,Y:17104988_G_A
N_203	N-CTS204	0	YFull HG	N1a1	6	0.3	0.3	0	1	0.476569	0.7	0	1	N1a1a1a1a2a1a1a1a1a1b~	N-Z34995,N-CTS204	NA	NA	Y:13948904_C_T,Y:14191510_C_G,Y:14191511_C_A,Y:16036723_T_C,Y:16902995_G_T,Y:2941408_A_G,Y:8654771_T_C
N_204	N-Y:12200379_A_T	1	novel	N1a1	5	0.3	0.3	0	1	0.397141	0.4	0	1	NA	NA	NA	NA	Y:12200379_A_T,Y:7993397_A_G
N_205	N-BY83174	0	YFull HG	N1a1	7	0.4	1	1	1	0.555997	1.9	1	3	NA	N-BY83174	NA	NA	Y:16481349_G_A,Y:17242254_C_T
N_206	N-Y:13500700_A_C	0	YFull HG, twice in tre	N1a1	6	0.3	1	1	1	0.476569	1.6	1	2	G2a2b2a1a1b1a1a2a1a1b1c~	N-BY83174	NA	NA	Y:13500700_A_C,Y:15154365_A_T,Y:20621159_A_G,Y:3026919_C_T,Y:8118465_G_A,Y:8172465_C_A,Y:8451518_A_G,Y:8938179_G_A,Y:9028285_C_T
N_207	N-Y34063	0	YFull HG	N1a1	16	0.9	0.7	0	1	1.27085	0.7	0	1	NA	N-Y34063	NA	NA	Y:19146883_G_A,Y:19503549_G_C,Y:19683253_A_T,Y:8377825_T_A
N_208	N-Y:15265661_T_C	1	novel	N1a1	12	0.7	0.3	0	1	0.953137	0.4	0	1	NA	NA	NA	NA	Y:15265661_T_C
N_209	N-Y:14145850_G_T	1	novel	N1a1	8	0.4	0.3	0	1	0.635425	0.3	0	1	NA	NA	NA	NA	Y:14145850_G_T,Y:15175909_T_C,Y:17149528_G_T
N_210	N-Y:15963542_G_T	1	novel	N1a1	5	0.3	0.1	0	0	0.397141	0.2	0	0	NA	NA	NA	NA	Y:15963542_G_T
N_211	N-Z34992	0	YFull HG	N1a1	21	1.2	2	1	3	1.66799	2.3	1	3	N1a1a1a1a2a1a1a1a1a2~	N-Z34992	NA	NA	Y:7951973_G_A
N_212	N-Y159771	0	YFull HG	N1a1	6	0.3	0.6	0	1	0.476569	1	0	2	NA	N-Y159771	NA	NA	Y:13672774_G_A,Y:15044251_T_G
N_213	N-Y:16706610_T_C	1	novel	N1a1	8	0.4	0.6	0	1	0.635425	0.3	0	1	NA	NA	NA	NA	Y:16706610_T_C
N_214	N-Y:16742219_G_A	1	novel	N1a1	7	0.4	0.1	0	0	0.555997	0.1	0	0	NA	NA	NA	NA	Y:16742219_G_A,Y:19640295_T_A
N_215	N-Y:14685272_T_C	1	novel	N1a1	5	0.3	0.1	0	0	0.397141	0.1	0	0	NA	NA	NA	NA	Y:14685272_T_C
N_216	N-Z4786	0	YFull HG	N1a1	116	6.4	5.4	4	6	9.21366	8.9	7	10	N1a1a1a1a2a1a1a1a1a1a1	N-Z4786	NA	NA	Y:13447029_C_A
N_217	N-Z35016	0	ISOGG marker	N1a1	8	0.4	0.5	0	1	0.635425	0.9	0	1	N1a1a1a1a2a1a1a1a1a1a1c~	NA	NA	NA	Y:7116479_C_T
N_218	N-BY35516	0	YFull HG	N1a1	10	0.6	0.6	0	1	0.794281	1.1	1	2	NA	N-BY35516	NA	NA	Y:14705920_A_G
N_219	N-Y:19135387_A_G	1	novel	N1a1	6	0.3	0.3	0	1	0.476569	0.6	0	1	NA	NA	NA	NA	Y:19135387_A_G
N_220	N-Y11245	0	YFull HG	N1a1	30	1.7	0.9	0	1	2.38284	1.6	1	2	N1a1a1a1a2a1a1a1a1a1a1d~	N-Y11245	NA	NA	Y:16795624_G_A,Y:19745876_G_A
N_221	N-Z35018	0	YFull HG	N1a1	19	1.1	0.7	0	1	1.50913	1.4	1	2	N1a1a1a1a2a1a1a1a1a1a1d~	N-Z35018	NA	NA	Y:6964591_A_C
N_222	N-Y:6924379_G_A	1	novel	N1a1	11	0.6	0.2	0	0	0.873709	0.2	0	0	NA	NA	NA	NA	Y:6924379_G_A,Y:7367128_G_C
N_223	N-Y:12382944_G_A	1	novel	N1a1	9	0.5	0.1	0	0	0.714853	0.2	0	0	NA	NA	NA	NA	Y:12382944_G_A
N_224	N-Z4890	0	YFull HG	N1a1	51	2.8	2.3	2	3	4.05083	3.8	3	5	N1a1a1a1a2a1a1a1a1a1a1a	N-Z4890	NA	NA	Y:15921211_G_T
N_225	N-Y:16896646_A_C	1	novel	N1a1	5	0.3	0.1	0	0	0.397141	0.2	0	0	NA	NA	NA	NA	Y:16896646_A_C
N_226	N-Y31644	0	YFull HG	N1a1	8	0.4	0.4	0	1	0.635425	0.9	0	1	NA	N-Y31644	NA	NA	Y:14992999_C_G,Y:9155857_C_T
N_227	N-Y21582	0	YFull HG	N1a1	6	0.3	0.4	0	1	0.476569	0.5	0	1	NA	N-Y21582,N-Y21583	NA	NA	Y:20562768_G_A,Y:22333979_G_T
N_228	N-Y22105	0	YFull HG	N1a1	21	1.2	1.6	1	2	1.66799	2.3	1	3	N1a1a1a1a2a1a1a1a1a1a2~	N-Y21077,N-Y22105	NA	NA	Y:15820211_C_T,Y:17163610_A_C,Y:20621734_C_A,Y:7425008_G_A
N_229	N-Y31250	0	YFull HG	N1a1	14	0.8	0.9	0	1	1.11199	1.2	1	2	NA	N-Y31250	NA	NA	Y:17143662_G_C
N_230	N-Y32734	0	YFull HG	N1a1	7	0.4	0.6	0	1	0.555997	0.7	0	1	NA	N-Y32734	NA	NA	Y:14548997_G_A
N_231	N-Y:13066514_A_T	1	novel	N1a1	5	0.3	0.4	0	1	0.397141	0.5	0	1	NA	NA	NA	NA	Y:13066514_A_T,Y:20603276_C_G
N_232	N-Z35286	0	ISOGG marker	N1a1	55	3.1	1.8	1	2	4.36855	2.8	2	4	N1a1a1a1a2a1a1a1a1b~	J-FT36995	N3a4-Z1941	NA	Y:16929491_G_A
N_233	N-Y31893	0	YFull HG	N1a1	46	2.6	1.2	1	2	3.65369	2	1	3	NA	N-Y31893	NA	NA	Y:6996998_T_A
N_234	N-Y:13347582_C_T	1	novel	N1a1	6	0.3	0.1	0	0	0.476569	0.2	0	0	NA	NA	NA	NA	Y:13347582_C_T,Y:6986157_C_T
N_235	N-Y95356	0	YFull HG	N1a1	38	2.1	1	1	1	3.01827	1.8	1	3	NA	N-Y95356	NA	NA	Y:13921022_A_G,Y:7415085_A_T
N_236	N-Y:7524267_T_A	1	novel	N1a1	5	0.3	0.3	0	1	0.397141	0.4	0	1	NA	NA	NA	NA	Y:7524267_T_A
N_237	N-Y:15041612_A_G	1	novel	N1a1	13	0.7	0.2	0	0	1.03257	0.3	0	1	NA	NA	NA	NA	Y:15041612_A_G
N_238	N-F1356	0	Karmin marker	N1a1	31	1.7	0.7	0	1	2.46227	0.8	0	1	NA	NA	N3a4-F1356	NA	Y:14239738_G_T
N_239	N-Y20915	0	YFull HG	N1a1	6	0.3	0	0	0	0.476569	0.1	0	0	NA	N-Y20915	NA	NA	Y:6895268_G_A
N_240	N-Y:15678047_C_A	1	novel	N1a1	5	0.3	0	0	0	0.397141	0.1	0	0	NA	NA	NA	NA	Y:15678047_C_A
N_241	N-Y:16737093_C_G	1	novel	N1a1	9	0.5	0.2	0	0	0.714853	0.2	0	0	NA	NA	NA	NA	Y:16737093_C_G,Y:7063883_G_C,Y:8695329_C_A
N_242	N-Y:13522274_A_T	1	novel	N1a1	10	0.6	0.2	0	0	0.794281	0.6	0	1	NA	NA	NA	NA	Y:13522274_A_T,Y:15720462_A_G,Y:7490435_G_T
N_243	N-Y:14862698_G_A	1	novel	N1a1	6	0.3	0.1	0	0	0.476569	0.2	0	0	NA	NA	NA	NA	Y:14862698_G_A
R_root	R1	NA	YFull HG	NA	147	8.1576	9.2	8	11	NA	NA	NA	NA	R,R1	R,R1,R-Y482	R,R1	NA	Y:10051590_G_A,Y:10051590_G_A,Y:12084596_C_A,Y:12084596_C_A,Y:12179751_G_A,Y:12179751_G_A,Y:12246018_C_T,Y:12246018_C_T,Y:12303320_C_T,Y:12303320_C_T,Y:12445052_C_T,Y:12445052_C_T,Y:12449961_A_G,Y:12449961_A_G,Y:12562242_A_C,Y:12562242_A_C,Y:12638737_A_C,Y:12638737_A_C,Y:12717263_C_T,Y:12717263_C_T,Y:12914512_A_C,Y:12914512_A_C,Y:12966559_C_G,Y:12966559_C_G,Y:13265240_A_G,Y:13265240_A_G,Y:1347010…
R_1	R1b	0	YFull HG	R1b	64	3.6	4.8	4	6	NA	NA	NA	NA	R1b,R1b1a1b,R1b1,R1b1a1,R1b1a,R1b1a1b1	R1b,R-M269,R-L754,R-P297,R-L389,R-L23,J-Z8344	R1b,R1b1'12,R1b1'14,R1b1'13,R1b1'11	NA	Y:12072678_G_A,Y:12105986_T_A,Y:12152397_T_G,Y:12196849_G_A,Y:12411029_G_A,Y:12525421_T_C,Y:12844192_C_A,Y:12925521_C_G,Y:12968100_C_T,Y:13072471_C_G,Y:13398184_T_G,Y:13620906_T_C,Y:13628560_A_G,Y:13691535_G_A,Y:13893258_A_C,Y:14264615_A_C,Y:14315057_C_G,Y:14661990_A_G,Y:14859768_T_G,Y:15020700_C_T,Y:15288905_G_A,Y:15644025_G_A,Y:15701661_C_T,Y:15820883_C_T,Y:15935595_A_C,Y:15983456_A_C,Y:1600531…
R_2	R-Z2110	0	YFull HG	R1b	6	0.3	0.3	0	1	9.375	6.2	1	12	R1b1a1b1b,R1b1a1b1b3a1	R-Z2103,R-M12149,R-Z2110,R-Z2106	R1b11,R1b11-B308,R1b11-B6/R1b11-B307	NA	Y:12047256_C_T,Y:12517920_G_A,Y:13635552_C_A,Y:13938649_T_G,Y:15317104_T_C,Y:16768206_T_G,Y:16904680_G_T,Y:6819278_G_A,Y:9594322_C_T
R_3	R-CTS1450	0	YFull HG	R1b	5	0.3	0.3	0	1	7.8125	5.8	0	11	R1b1a1b1b3a1a1	R-CTS1450,R-Y5592	R1b11-B307	NA	Y:13163181_G_A,Y:13577424_A_G,Y:16643399_G_A,Y:19111790_C_T,Y:19319129_T_G,Y:7130431_C_T,Y:7536923_T_G
R_4	R-L151	0	YFull HG	R1b	58	3.2	4.6	4	6	90.625	87.1	79	95	R1b1a1b1a1,R1b1a1b1a1a,R1b1a1b1a	R-L52,R-L151,R-L51	R1b'19,R1b1'17	NA	Y:12529262_C_T,Y:14380667_C_T,Y:14639945_G_A,Y:15732138_T_C,Y:16136818_A_G,Y:16795356_A_C,Y:8634195_G_A,Y:9247261_G_T
R_5	R-U106	0	YFull HG	R1b	31	1.7	2.1	1	3	48.4375	40.7	29	52	R1b1a1b1a1a1	R-U106	R1b6'9	NA	Y:8928037_C_T
R_6	R-S263	0	YFull HG	R1b	25	1.4	2	1	3	39.0625	36.7	26	48	R1b1a1b1a1a1c	R-S263	R1b6	NA	Y:7378685_C_T
R_7	R-S499	0	YFull HG	R1b	23	1.3	1.7	1	2	35.9375	27.6	17	38	R1b1a1b1a1a1c2	R-S499	C3c1a-B88/R1b6-Z301	NA	Y:12060401_C_T
R_8	R-Z9	0	YFull HG	R1b	15	0.8	1.2	1	2	23.4375	20.7	11	30	R1b1a1b1a1a1c2b2	R-Z9	R1b6-Z348,R1b6-Z9	NA	Y:15653854_G_A,Y:19538924_T_C,Y:6920349_C_T
R_9	R-Z2	0	YFull HG	R1b	11	0.6	1	1	1	17.1875	13.1	5	21	R1b1a1b1a1a1c2b2a,R1b1a1b1a1a1c2b2a1b,R1b1a1b1a1a1c2b2a1	R-Z345,R-Z349,R-Z2	R1b6-Z21	NA	Y:14609970_A_G,Y:16073126_G_A,Y:16084367_G_A,Y:22329186_T_A,Y:8015298_C_T
R_10	R-Z7	0	YFull HG	R1b	10	0.6	0.8	0	1	15.625	10.9	4	18	R1b1a1b1a1a1c2b2a1b1	R-Z7	R1b6-Z21	NA	Y:15279680_C_T
R_11	R-Z8	0	YFull HG	R1b	8	0.4	0.5	0	1	12.5	8.2	2	15	G2a2a1a2a1b2c3~,R1b1a1b1a1a1c2b2a1b1a	R-Z8	R1b6-Z21	NA	Y:12613605_A_G,Y:12634562_A_G,Y:13622159_G_A,Y:13810007_A_C,Y:14275891_C_A,Y:14477061_C_A,Y:17164294_G_A,Y:8700889_G_A
R_12	R-Z343	0	YFull HG	R1b	5	0.3	0.1	0	0	7.8125	1.7	0	5	R1b1a1b1a1a1c2b2a1b1a4b1	R-Z343	R1b6-S512	NA	Y:15137725_T_C,Y:8557047_G_C
R_13	R-DF13	0	YFull HG	R1b	12	0.7	1.2	1	2	18.75	19.5	10	29	R1b1a1b1a1a2c1,R1b1a1b1a1a2c,R1b1a1b1a1a2c1a	R-L21,R-S461,R-DF13	R1b2,R1b2-DF13	NA	Y:13542548_C_G,Y:22265785_G_T,Y:2968390_A_C
R_14	R-PF6570	0	ISOGG marker	R1b	5	0.3	0.3	0	1	7.8125	10.9	4	18	R1b1a1b1a1a2b	NA	R1b1	NA	Y:13221267_C_T
R_15	R1a	0	YFull HG	R1a	83	4.6	4.3	3	5	NA	NA	NA	NA	R1a1~,R1a~,R1a1a1,R1a1a~,R1a1a,R1a1a1~,R1a1a1b~,R1a1,J1a2a1a2d2b2b2c4c4a1a~,R1a,Q1b2b1b2~,I2a1b1b~,R1a1a1b	R-M459,R1a,R-M198,J-S9519,R-M735,R2,R-M417,R-Z645,J-CTS4510,I-Y6098,R-Y1357	R1a1'6,R1a_w_rev,R1a/R2,D1/R1a1'6,R1a1'2	NA	Y:12072197_G_A,Y:12184699_A_C,Y:12216135_C_T,Y:12387195_C_T,Y:12432842_T_C,Y:12444629_G_A,Y:12493127_T_A,Y:12501570_C_T,Y:12578911_C_G,Y:12641592_A_C,Y:12879489_A_C,Y:12884697_T_A,Y:12892231_G_C,Y:12894437_G_A,Y:12918840_C_T,Y:13169007_C_A,Y:13198955_G_A,Y:13413655_G_A,Y:13547225_T_A,Y:13575010_T_C,Y:13692358_C_T,Y:13725053_C_T,Y:13767137_A_G,Y:13776109_C_A,Y:13776846_C_G,Y:13887897_G_A,Y:1393510…
R_16	R-Z282	0	YFull HG	R1a	81	4.5	4.1	3	5	97.5904	97.1	94	101	R1a1a1b1a,R1a1a1b1	R-Z282,R-Z283	R1a1	NA	Y:13476521_T_C,Y:19814417_T_A
R_17	R-Y2604	0	YFull HG	R1a	26	1.4	1.5	1	2	31.3253	32.8	23	43	R1a1a1b1a1a1~,R1a1a1b1a1a~,R1a1a1b1a1~	R-Y2604,C-B65,R-PF6155	R1a1d,C7b/R1a1d	NA	Y:12406889_T_G,Y:13572806_T_A,Y:13917476_A_C,Y:15955572_A_G,Y:16010979_T_C,Y:7387314_A_G,Y:7501105_C_A,Y:8299378_T_C,Y:8371143_C_T
R_18	R-L1029	0	YFull HG	R1a	24	1.3	1.2	1	2	28.9157	27.2	18	37	R1a1a1b1a1a1c~,R1a1a1b1a1a1c1,R1a1a1b1a1a1c1~,R1a1a1b1a1a1~	R-CTS11962,R-L1029	R1a1d-CTS11962,R1a1d-L1029	NA	Y:12896815_G_A,Y:13147288_G_A,Y:13317422_G_A,Y:13883681_C_A,Y:14117829_G_A,Y:14492439_T_C,Y:15008374_G_C,Y:15673757_T_C,Y:15825380_A_G,Y:16761508_T_C,Y:19093735_T_C,Y:19189167_G_C,Y:19189168_A_G,Y:19189171_A_G,Y:19189175_C_T,Y:22320841_G_A,Y:7460739_G_T,Y:7980506_A_G,Y:8032785_A_C,Y:8253299_C_T,Y:8996125_C_G
R_19	R-Y67627	0	YFull HG	R1a	13	0.7	0.4	0	1	15.6627	6.1	1	11	R1a1a1b1a1a1c1g1~	R-BY32105,R-Y67627	NA	NA	Y:12116805_C_G,Y:12921302_A_G,Y:14499348_A_T,Y:16675329_C_A,Y:6772872_T_A
R_20	R-Y128425	0	YFull HG	R1a	5	0.3	0.1	0	0	6.0241	2.5	0	6	A00	R-Y128425,R-Y129780	NA	NA	Y:13378592_T_C,Y:15257219_A_G,Y:17009098_C_T,Y:18919588_G_A,Y:19084627_C_T,Y:3000801_A_T,Y:7373053_C_T,Y:8333489_T_G
R_21	R-YP418	0	YFull HG	R1a	7	0.4	0.4	0	1	8.43373	1.9	0	5	R1a1a1b1a1a1c1c,R1a1a1b1a1a1c1c1~	R-YP417,R-YP418	NA	NA	Y:13756598_G_A,Y:7779691_A_T
R_22	R-YP1137	0	YFull HG	R1a	6	0.3	0.3	0	1	7.22892	1.9	0	5	R1a1a1b1a1a1c1c1b~	R-YP1137	NA	NA	Y:7189182_A_G,Y:7409548_A_G
R_23	R-Y87445	0	YFull HG	R1a	16	0.9	0.9	0	1	19.2771	25.9	17	35	R1a1a1b1a3a~,R1a1a1b1a3~,R1a1a1b1a3a	R-Y87445,R-Z289,R-Y2395,R-Z284	R1a1e	NA	Y:15157364_G_A,Y:17141323_T_A,Y:19032335_T_G,Y:8849155_C_G
R_24	R-CTS1123	0	Karmin marker	R1a	8	0.4	0.5	0	1	9.63855	13.6	6	21	NA	NA	R1a1e-CTS1123,recurrent	NA	Y:19322798_G_A,Y:20449993_T_G
R_25	R-Y:16797762_T_C	0	novel - twice in tree	R1a	7	0.4	0.5	0	1	8.43373	12.2	5	19	NA	NA	R1a1e-CTS1123	NA	Y:16797762_T_C,Y:7351204_C_A
R_26	R-L448	0	YFull HG	R1a	5	0.3	0.1	0	0	6.0241	4.2	0	8	R1a1a1b1a3a1	R-L448	NA	NA	Y:7063768_C_T
R_27	R-Z287	0	YFull HG	R1a	5	0.3	0.3	0	1	6.0241	5.8	1	11	R1a1a1b1a3a2	R-Z287	R1a1e-Z287	NA	Y:15181213_C_T,Y:15716022_C_A,Y:7832554_T_C,Y:8149182_G_A
R_28	R-Z280	0	YFull HG	R1a	39	2.2	1.7	1	2	46.988	38.1	28	48	R1a1a1b1a2	R-Z280	R1a1a'c	NA	Y:14362913_G_A
R_29	R-Z92	0	YFull HG	R1a	12	0.7	0.3	0	1	14.4578	14.6	7	22	R1a1a1b1a2a~,R1a1a1b1a2a	R-Z92	R1a1a'b	NA	Y:12183284_T_A,Y:15970628_C_T,Y:16766421_A_C,Y:2856465_T_G,Y:6892785_T_C
R_30	R-YP682	0	YFull HG	R1a	10	0.6	0.2	0	0	12.0482	8.8	3	15	R1a1a1b1a2a1a1a~,R1a1a1b1a2a1a1a1~,R1a1a1b1a2a1a1a1c~,R1a1a1b1a2a1~	R-YP569,R-YP575,R-YP682,R-Y4459	R1a1a-B56,R1a1a-B118,R1a1a	NA	Y:12221293_C_T,Y:12250288_C_T,Y:12564202_T_C,Y:12782927_C_T,Y:13231823_T_A,Y:14089048_G_A,Y:14228363_T_C,Y:16038616_T_A,Y:19169769_C_T,Y:19829109_G_A,Y:7717285_G_C,Y:8501619_G_T
R_31	R-A8998	0	YFull HG	R1a	6	0.3	0.1	0	0	7.22892	5.6	1	10	R1a1a1b1a2a1a1a1i~	R-A8998	R1a1a-CTS6988	NA	Y:12807063_G_A
R_32	R-CTS1211	0	YFull HG	R1a	27	1.5	1.3	1	2	32.5301	23.8	15	33	R1a1a1b1a2b~,R1a1a1b1a2b	R-CTS1211	R1a1c	NA	Y:12951680_T_C,Y:7403681_C_A,Y:9159181_G_A
R_33	R-Y35	0	YFull HG	R1a	21	1.2	0.9	0	1	25.3012	1.9	0	5	R1a1a1b1a2b3~	R-Y35	R1a1c-CTS3402	NA	Y:13582778_G_A,Y:6754518_G_T
R_34	R-CTS3402	0	YFull HG	R1a	20	1.1	0.8	0	1	24.0964	19	11	27	R1a1a1b1a2b3a,R1a1a1b1a2b3a~	Q-MPB074,R-CTS3402	R1a1c-CTS3402	NA	Y:12784086_A_G,Y:13055163_T_C,Y:8115521_T_A
R_35	R-YP578	0	YFull HG	R1a	7	0.4	0.2	0	0	8.43373	4.7	0	9	A00,R1a1a1b1a2b3a1c~,R1a1a1b1a2b3a1c2~	R-YP582,R-YP578	R1a1c-B157	NA	Y:12649220_C_T,Y:14352866_C_T,Y:14570690_A_C,Y:16118492_G_A,Y:16530860_A_G,Y:20492742_C_T,Y:20499165_G_T,Y:20554304_T_C,Y:20554817_G_A,Y:7756189_G_A,Y:8306360_T_G
R_36	R-Y:12191136_G_C	1	novel	R1a	6	0.3	0.2	0	0	7.22892	4.5	0	9	NA	NA	NA	NA	Y:12191136_G_C,Y:14086880_G_A,Y:15792044_C_T,Y:18921174_C_T,Y:18923051_T_A,Y:19377754_A_T,Y:7276750_C_T
R_37	R-Y:13553101_C_T	1	novel	R1a	5	0.3	0.2	0	0	6.0241	4.4	0	9	NA	NA	NA	NA	Y:13553101_C_T
R_38	R-Y33	0	YFull HG	R1a	6	0.3	0.3	0	1	7.22892	8.8	3	15	R1a1a1b1a2b3a3~	R-Y33	R1a1c-Y33	NA	Y:8791515_G_A
R_39	R-CTS8816	0	YFull HG	R1a	5	0.3	0.2	0	0	6.0241	8.7	3	15	R1a1a1b1a2b3a3a~	R-CTS8816	R1a1c-CTS8816	NA	Y:16111605_A_T
