# Supplementary material for: Y chromosome sequencing data suggest dual paths of haplogroup N1a1 into Finland
Source: Eur J Hum Genet. 2024 Oct 28;33(1):89–97. doi: 10.1038/s41431-024-01707-7 (PMC11711460; doi:10.1038/s41431-024-01707-7)
Supplement: Supplementary file 8 — Supplementary Table S7 [file 41431_2024_1707_MOESM8_ESM.xlsx]

## Sheet: Sheet1
Table S7: TMRCA estimates for selected N1a1 haplogroups.
1 Ilumäe et al. (2016)
Haplogroup	average number of derived mutations	TMRCA based on calibration point for N-VL291			TMRCA based on chrY point mutation rate
		estimate	CI lower	CI upper	estimate	CI lower	CI upper
N-VL29	47.1	4479.68	3816	5156	4507	4129.73	4899.34
N-L550	34.5	3281.3	2795.19	3776.72	3301.3	3024.96	3588.69
N-Y3667	26.3	2501.39	2130.83	2879.06	2516.65	2305.98	2735.73
N-L1022	36.1	3433.47	2924.82	3951.87	3454.41	3165.25	3755.12
N-Z1934	40.4	3842.44	3273.21	4422.59	3865.88	3542.27	4202.41
N-Y22108	27.1	2577.48	2195.64	2966.64	2593.2	2376.13	2818.94
N-CTS4329	24.1	2292.15	1952.58	2638.23	2306.13	2113.09	2506.88
N-Y17790	21.5	2044.87	1741.93	2353.61	2057.34	1885.12	2236.43
N-Y7308	20.5	1949.75	1660.91	2244.13	1961.64	1797.44	2132.41
N-Z1941	20.3	1930.73	1644.71	2222.24	1942.51	1779.9	2111.61
N-F1356	18.1	1721.49	1466.46	1981.41	1731.99	1587.01	1882.76
