# Supplementary material for: Y chromosome sequencing data suggest dual paths of haplogroup N1a1 into Finland
Source: Eur J Hum Genet. 2024 Oct 28;33(1):89–97. doi: 10.1038/s41431-024-01707-7 (PMC11711460; doi:10.1038/s41431-024-01707-7)
Supplement: Supplementary file 9 — Supplementary Table S8 [file 41431_2024_1707_MOESM9_ESM.xlsx]

## Sheet: chisq_ALL
Table S8: Geographical enrichment test out of all samples. Significant refers to enrichment test p<0.05 and Significant multiple refers to p<0.05/103.
node	annotation	samples	major HG	significant	significant mutliple	scaled frequency	CI1	CI2	highest region	highest frequency	lowest region	lowest frequency	chisq	p-value	HG count	all samples	p-value unrelated	HG count unrelated	unrelated samples
I_root	I	381	NA	1	1	25.4	23	27	Central Ostrobothnia	53	Southern Savonia	12	65.08	3.01862e-07	381	1802	1.30995e-07	348	1650
I_5	I1	370	I1a	1	1	24.7	23	27	Central Ostrobothnia	53	Kainuu	11	64.1	4.38019e-07	370	1802	1.09634e-07	337	1650
I_6	I1a	366	I1a	1	1	24.6	23	27	Central Ostrobothnia	53	Kainuu	11	63.64	5.20988e-07	366	1802	1.45432e-07	335	1650
I_7	I-Z59	35	I1a	1	NA	3.1	2	4	Southwest Finland	8	Southern Savonia	0	34.2	0.0118933	35	1802	0.00287691	31	1650
I_8	I-Z60	31	I1a	1	NA	2.6	2	3	Southwest Finland	7	Southern Savonia	0	30.56	0.0323624	31	1802	0.0114791	28	1650
I_11	I-Y:19037448_A_C	18	I1a	NA	NA	1.1	1	2	Southwest Finland	3	Southern Savonia	0	9.06	0.958245	18	1802	0.837725	16	1650
I_16	I-Z2336	310	I1a	1	1	20.1	18	22	Central Ostrobothnia	53	Kainuu	9	52.4	3.25134e-05	310	1802	6.14329e-06	282	1650
I_22	I-Z2337	293	I1a	1	1	18.7	17	21	Central Ostrobothnia	47	Kainuu	9	44.05	0.000566565	293	1802	8.37419e-05	269	1650
I_23	I-CTS6868	265	I1a	1	1	17.1	15	19	Central Ostrobothnia	47	Ceded Karelia	7	51.77	4.05123e-05	265	1802	2.87915e-06	240	1650
I_24	I-Z74	262	I1a	1	1	16.9	15	19	Central Ostrobothnia	47	Tavastia Proper	6	52.89	2.72727e-05	262	1802	2.2867e-06	239	1650
I_25	I-CTS2208	259	I1a	1	1	17	15	19	Central Ostrobothnia	47	Ceded Karelia	7	52.45	3.1953e-05	259	1802	1.87998e-06	235	1650
I_26	I-L287	257	I1a	1	1	16.9	15	19	Central Ostrobothnia	40	Ceded Karelia	7	48.1	0.00014561	257	1802	1.05098e-05	233	1650
I_27	I-L258	253	I1a	1	1	16.7	15	18	Central Ostrobothnia	40	Kainuu	7	45.77	0.000320529	253	1802	2.24839e-05	229	1650
I_34	I-CTS2242	106	I1a	1	NA	5.9	5	7	Ostrobothnia	20	Central Finland	0	33.38	0.0150254	106	1802	0.0060919	91	1650
I_36	I-Z133	99	I1a	1	NA	4.6	4	6	South Ostrobothnia	21	Tavastia Proper	0	35.75	0.00758421	99	1802	0.00438133	86	1650
I_37	I-Y10990	70	I1a	NA	NA	2.3	2	3	Northern Savonia	6	Southwest Finland	0	18.17	0.444326	70	1802	0.607895	60	1650
I_38	I-Y8954	63	I1a	NA	NA	2	1	3	Northern Savonia	5	Southwest Finland	0	16.51	0.55717	63	1802	0.601392	54	1650
I_39	I-Y20304	39	I1a	NA	NA	1.1	1	2	South Ostrobothnia	4	Southwest Finland	0	12.85	0.800227	39	1802	0.779525	34	1650
I_41	I-Y190020	18	I1a	NA	NA	0.5	0	1	Northern Savonia	2	Southwest Finland	0	16.02	0.591022	18	1802	0.770373	14	1650
I_45	I-Y17288	19	I1a	1	1	1.6	1	2	Ostrobothnia	13	Uusimaa	0	91.27	8.54245e-12	19	1802	1.27131e-12	17	1650
I_54	I-Y12541	35	I1a	1	1	2.3	2	3	Central Ostrobothnia	27	Tavastia Proper	0	76.59	3.35688e-09	35	1802	7.28473e-09	34	1650
I_57	I-Y16171	21	I1a	1	1	1.1	1	2	Central Ostrobothnia	27	Southwest Finland	0	103.43	5.19724e-14	21	1802	6.47625e-14	20	1650
I_76	I-Y:12614179_G_T	18	I1a	NA	NA	0.8	0	1	South Karelia	3	Southwest Finland	0	15.62	0.618999	18	1802	0.603244	18	1650
N_root	N1a1	1259	N1a1	1	1	64.3	62	67	Southern Savonia	78	Satakunta	43	65.03	3.07521e-07	1259	1802	2.23921e-07	1155	1650
N_1	N-VL29	297	N1a1	1	1	22.2	20	24	Tavastia Proper	38	Central Ostrobothnia	7	49.25	9.78216e-05	297	1802	0.000160772	277	1650
N_2	N-L550	77	N1a1	1	1	8.5	7	10	Tavastia Proper	19	Southern Savonia	0	81.27	5.12262e-10	77	1802	1.05246e-08	73	1650
N_22	N-Y3667	43	N1a1	1	NA	1.8	1	2	Kymenlaakso	8	Southwest Finland	0	35.54	0.00806526	43	1802	0.0225525	39	1650
N_24	N-CTS657	38	N1a1	NA	NA	1.4	1	2	Kymenlaakso	8	Southwest Finland	0	29.65	0.04099	38	1802	0.0588472	35	1650
N_33	N-L1022	176	N1a1	NA	NA	11.8	10	13	Southwest Finland	23	Central Ostrobothnia	0	31.1	0.0280324	176	1802	0.0683589	164	1650
N_34	N-Y:12750705_G_A	176	N1a1	NA	NA	11.9	10	13	Southwest Finland	23	Central Ostrobothnia	0	30.93	0.0293031	176	1802	0.0711972	164	1650
N_35	N-Y5004	160	N1a1	1	1	10.8	9	12	Southwest Finland	23	Central Ostrobothnia	0	37.25	0.00486751	160	1802	0.0188824	148	1650
N_36	N-Y5005	129	N1a1	NA	NA	8.2	7	9	Southwest Finland	20	Central Ostrobothnia	0	31.64	0.0242691	129	1802	0.0814318	120	1650
N_37	N-Y10756	44	N1a1	NA	NA	2.2	2	3	South Ostrobothnia	8	Tavastia Proper	0	25.43	0.113589	44	1802	0.24764	42	1650
N_40	N-PH2196	34	N1a1	NA	NA	1.3	1	2	Lapland	5	Southwest Finland	0	21.02	0.278317	34	1802	0.355347	33	1650
N_49	N-Y5003	76	N1a1	1	1	5.6	5	7	Southwest Finland	18	Tavastia Proper	0	51.21	4.93954e-05	76	1802	0.000535768	70	1650
N_50	N-Y:13773149_A_G	44	N1a1	1	1	3.1	2	4	Southwest Finland	12	Southern Savonia	0	52.06	3.66614e-05	44	1802	0.000541775	40	1650
N_51	N-Y16503	31	N1a1	NA	NA	1.4	1	2	Northern Ostrobothnia	4	Southern Savonia	0	26.01	0.0995718	31	1802	0.0869472	26	1650
N_52	N-Y21734	29	N1a1	NA	NA	1.3	1	2	Northern Ostrobothnia	4	Southwest Finland	0	26.1	0.0974487	29	1802	0.138333	25	1650
N_53	N-BY700	19	N1a1	NA	NA	1.1	1	2	Ceded Karelia	3	Southwest Finland	0	26.64	0.086054	19	1802	0.132693	17	1650
N_66	N-Y7300	31	N1a1	NA	NA	2.4	2	3	Satakunta	10	Northern Savonia	0	28.44	0.0556314	31	1802	0.0365207	28	1650
N_68	N-Y15813	23	N1a1	1	NA	2	1	3	Satakunta	10	Southern Savonia	0	30.25	0.0350548	23	1802	0.015366	20	1650
N_78	N-Z1934	962	N1a1	1	1	42.2	40	44	Northern Savonia	69	Southwest Finland	19	122.13	1.6647e-17	962	1802	1.03074e-16	878	1650
N_79	N-Z1925	958	N1a1	1	1	41.9	40	44	Northern Savonia	69	Southwest Finland	16	127.2	1.81329e-18	958	1802	1.18944e-17	874	1650
N_80	N-Z1926	931	N1a1	1	1	41	39	43	Northern Savonia	68	Southwest Finland	16	129.02	8.16909e-19	931	1802	1.29623e-17	853	1650
N_81	N-Y22108	19	N1a1	1	1	2.5	2	3	Paijat-Hame	13	Southwest Finland	0	60.49	1.70534e-06	19	1802	2.64464e-07	16	1650
N_85	N-CTS4329	427	N1a1	1	1	16.6	15	18	Kainuu	42	Kymenlaakso	8	81.34	4.98699e-10	427	1802	9.84724e-10	388	1650
N_86	N-CTS8565	397	N1a1	1	1	15.7	14	17	Kainuu	40	Satakunta	5	74.27	8.45596e-09	397	1802	1.558e-08	364	1650
N_87	N-Z4998	400	N1a1	1	1	15.4	14	17	Kainuu	41	Satakunta	5	79.28	1.144e-09	400	1802	2.86585e-09	366	1650
N_89	N-Y19097	38	N1a1	NA	NA	0.9	0	1	North Karelia	4	Southwest Finland	0	23.09	0.187006	38	1802	0.239878	34	1650
N_90	N-Y22104	32	N1a1	NA	NA	0.5	0	1	North Karelia	4	Uusimaa	0	25.4	0.114396	32	1802	0.186156	28	1650
N_95	N-CTS3223	336	N1a1	1	1	13.2	12	15	Kainuu	40	Satakunta	5	69.99	4.5391e-08	336	1802	4.3471e-08	309	1650
N_96	N-Z5893^	163	N1a1	1	1	6.3	5	7	Kainuu	21	Central Ostrobothnia	0	46.76	0.000229814	163	1802	0.000156618	154	1650
N_97	N-Y17798	43	N1a1	NA	NA	0.8	0	1	North Karelia	5	Uusimaa	0	22.9	0.19436	43	1802	0.107507	40	1650
N_98	N-Y17799	37	N1a1	NA	NA	0.7	0	1	Northern Savonia	4	Uusimaa	0	20.95	0.282058	37	1802	0.126906	35	1650
N_102	N-Y20916	22	N1a1	NA	NA	0.4	0	1	Northern Savonia	3	Uusimaa	0	24.64	0.135177	22	1802	0.0359158	20	1650
N_107	N-Y133690	120	N1a1	1	NA	5.5	4	7	Kainuu	16	Central Ostrobothnia	0	35.53	0.00810082	120	1802	0.022035	114	1650
N_109	N-Y:7763840_T_C	35	N1a1	NA	NA	2.1	1	3	Paijat-Hame	7	Southwest Finland	0	12.09	0.842813	35	1802	0.877007	35	1650
N_116	N-CTS4642	34	N1a1	NA	NA	1.2	1	2	Central Finland	4	Southwest Finland	0	14.93	0.666657	34	1802	0.741119	33	1650
N_118	N-Y13506	28	N1a1	NA	NA	0.8	0	1	Central Finland	4	Southwest Finland	0	18.65	0.413432	28	1802	0.49579	27	1650
N_124	N-Z19819	49	N1a1	1	1	1.8	1	2	Kainuu	11	South Ostrobothnia	0	41.04	0.00150458	49	1802	0.00230326	44	1650
N_125	N-YP1141	44	N1a1	1	NA	1.7	1	2	Kainuu	9	Tavastia Proper	0	31.42	0.0257105	44	1802	0.0436285	40	1650
N_126	N-YP1142	43	N1a1	1	1	1.4	1	2	Kainuu	10	Tavastia Proper	0	39.98	0.00209914	43	1802	0.0043095	39	1650
N_128	N-YP1143	23	N1a1	1	1	0.7	0	1	Kainuu	8	Uusimaa	0	49.45	9.13829e-05	23	1802	0.00107758	21	1650
N_129	N-Z34986	22	N1a1	1	1	0.7	0	1	Kainuu	7	Uusimaa	0	40.92	0.00156343	22	1802	0.0120009	20	1650
N_139	N-Y:7777165_T_A	34	N1a1	NA	NA	1.2	1	2	Kainuu	5	Southern Savonia	0	17.45	0.492243	34	1802	0.553792	30	1650
N_140	N-BY2738	33	N1a1	NA	NA	1	1	1	Kainuu	5	Southern Savonia	0	20.88	0.285522	33	1802	0.374864	29	1650
N_145	N-Y15616	20	N1a1	NA	NA	0.7	0	1	Northern Savonia	3	Southern Savonia	0	13.79	0.742637	20	1802	0.950888	17	1650
N_147	N-Z5892^	122	N1a1	1	NA	4.3	3	5	Kainuu	14	Southwest Finland	0	31.78	0.0233679	122	1802	0.0194492	109	1650
N_148	N-Y4373	87	N1a1	1	NA	2.6	2	3	Kainuu	10	Southwest Finland	0	31.96	0.022217	87	1802	0.0163586	78	1650
N_149	N-Y4374	68	N1a1	NA	NA	2.1	1	3	Northern Savonia	8	Southwest Finland	0	26.04	0.0989547	68	1802	0.127795	61	1650
N_152	N-Y111531	20	N1a1	NA	NA	0.6	0	1	Kainuu	5	Uusimaa	0	27.6	0.0684063	20	1802	0.0248037	18	1650
N_165	N-Y22091	21	N1a1	1	1	0.7	0	1	Central Ostrobothnia	7	Uusimaa	0	39.01	0.00284329	21	1802	0.00985022	16	1650
N_174	N-Y7308	188	N1a1	1	1	7.1	6	8	Northern Savonia	17	Pirkanmaa	2	39.81	0.0022186	188	1802	0.000936956	170	1650
N_175	N-Z2445	182	N1a1	1	1	7	6	8	Northern Savonia	16	Pirkanmaa	2	37.76	0.00416548	182	1802	0.00185091	164	1650
N_176	N-CTS7189	133	N1a1	1	1	4.4	3	5	Northern Savonia	13	Pirkanmaa	0	49.17	0.000100645	133	1802	1.98479e-05	119	1650
N_181	N-Y:19373290_T_A	63	N1a1	NA	NA	1.6	1	2	Northern Savonia	6	Tavastia Proper	0	19.16	0.382022	63	1802	0.357989	54	1650
N_182	N-Y135981	41	N1a1	NA	NA	1.5	1	2	Southern Savonia	3	Tavastia Proper	0	8.15	0.976367	41	1802	0.962306	36	1650
N_199	N-Z1941	257	N1a1	1	NA	14	12	16	Kymenlaakso	32	Southwest Finland	3	29.89	0.0385755	257	1802	0.0450578	244	1650
N_200	N-Z1940	200	N1a1	1	NA	12.1	11	14	Kymenlaakso	28	Southwest Finland	1	33.25	0.0155701	200	1802	0.0295856	188	1650
N_211	N-Z34992	21	N1a1	1	1	2	1	3	Kymenlaakso	12	Northern Savonia	0	48.72	0.000117712	21	1802	0.000504961	21	1650
N_216	N-Z4786	116	N1a1	NA	NA	5.4	4	6	South Karelia	13	Southwest Finland	0	18.53	0.42149	116	1802	0.564552	109	1650
N_220	N-Y11245	30	N1a1	1	1	0.9	0	1	Lapland	6	Uusimaa	0	41.63	0.0012443	30	1802	0.000672472	29	1650
N_221	N-Z35018	19	N1a1	1	NA	0.7	0	1	Lapland	5	Uusimaa	0	36.45	0.00617811	19	1802	0.00115229	18	1650
N_224	N-Z4890	51	N1a1	NA	NA	2.3	2	3	South Karelia	10	Southwest Finland	0	19.73	0.348013	51	1802	0.643121	46	1650
N_228	N-Y22105	21	N1a1	NA	NA	1.6	1	2	Paijat-Hame	7	Southwest Finland	0	24.29	0.145817	21	1802	0.153626	20	1650
N_232	N-Z35286	55	N1a1	NA	NA	1.8	1	2	North Karelia	5	Tavastia Proper	0	16.97	0.525323	55	1802	0.503506	54	1650
N_233	N-Y31893	46	N1a1	NA	NA	1.2	1	2	Ceded Karelia	5	Southwest Finland	0	18.68	0.41184	46	1802	0.38032	45	1650
N_235	N-Y95356	38	N1a1	NA	NA	1	1	1	Lapland	4	Southwest Finland	0	22.9	0.194501	38	1802	0.137444	37	1650
N_238	N-F1356	31	N1a1	NA	NA	0.7	0	1	Ceded Karelia	6	Southwest Finland	0	23.85	0.159939	31	1802	0.117679	29	1650
R_root	R1	147	NA	1	1	9.2	8	11	Satakunta	24	Central Ostrobothnia	0	50.54	6.2534e-05	147	1802	0.000186111	133	1650
R_1	R1b	64	R1b	NA	NA	4.8	4	6	Satakunta	14	Central Ostrobothnia	0	32.97	0.0168176	64	1802	0.220269	57	1650
R_4	R-L151	58	R1b	NA	NA	4.6	4	6	Satakunta	14	Tavastia Proper	0	35.96	0.00713812	58	1802	0.175172	51	1650
R_5	R-U106	31	R1b	NA	NA	2.1	1	3	Paijat-Hame	7	Southern Savonia	0	21.12	0.273551	31	1802	0.456106	26	1650
R_6	R-S263	25	R1b	NA	NA	2	1	3	Paijat-Hame	7	Southern Savonia	0	24.84	0.129519	25	1802	0.278434	21	1650
R_7	R-S499	23	R1b	NA	NA	1.7	1	2	Paijat-Hame	7	Southern Savonia	0	22.85	0.196339	23	1802	0.22673	20	1650
R_15	R1a	83	R1a	1	1	4.3	3	5	Ceded Karelia	15	Central Ostrobothnia	0	41.62	0.00124969	83	1802	0.000713818	76	1650
R_16	R-Z282	81	R1a	1	NA	4.1	3	5	Ceded Karelia	14	Central Ostrobothnia	0	36.58	0.00593421	81	1802	0.00395767	74	1650
R_17	R-Y2604	26	R1a	NA	NA	1.5	1	2	South Karelia	6	Tavastia Proper	0	22.86	0.195901	26	1802	0.204836	26	1650
R_18	R-L1029	24	R1a	NA	NA	1.2	1	2	South Karelia	6	Northern Savonia	0	25.51	0.11153	24	1802	0.117697	24	1650
R_28	R-Z280	39	R1a	1	NA	1.7	1	2	Ceded Karelia	9	Central Finland	0	32.26	0.0204765	39	1802	0.0112925	33	1650
R_32	R-CTS1211	27	R1a	NA	NA	1.3	1	2	Satakunta	5	Tavastia Proper	0	14.09	0.723101	27	1802	0.833955	24	1650
R_33	R-Y35	21	R1a	NA	NA	0.9	0	1	Satakunta	5	Uusimaa	0	11.15	0.887741	21	1802	0.937522	18	1650
R_34	R-CTS3402	20	R1a	NA	NA	0.8	0	1	Satakunta	5	Uusimaa	0	12.55	0.817801	20	1802	0.890336	17	1650
