# Supplementary material for: Y chromosome sequencing data suggest dual paths of haplogroup N1a1 into Finland
Source: Eur J Hum Genet. 2024 Oct 28;33(1):89–97. doi: 10.1038/s41431-024-01707-7 (PMC11711460; doi:10.1038/s41431-024-01707-7)
Supplement: Supplementary file 10 — Supplementary Table S9 [file 41431_2024_1707_MOESM10_ESM.xlsx]

## Sheet: chisq_MAJOR
Table S9: Geographical enrichment test out of major haplogroup I1a, N1a1, R1a or R1b. Significant refers to enrichment test p<0.05 and Significant multiple refers to p<0.05/96.
node	annotation	Major HG	samples	significcant	significant multiple	scaled frequency	CI1	CI2	highest region	highest frequency	lowest region	lowest frequency	chisq	p-value	HG count	all samples	p-value unrelated	HG count unrelated	unrelated samples
I_7	I-Z59	I1a	35	NA	NA	12.4	9	16	Pirkanmaa	23	Southern Savonia	0	18.18	0.443863	35	366	0.21625	31	335
I_8	I-Z60	I1a	31	NA	NA	10.9	8	14	Pirkanmaa	23	Southern Savonia	0	13.65	0.751846	31	366	0.531627	28	335
I_11	I-Y:19037448_A_C	I1a	18	NA	NA	5.4	3	8	Lapland	9	Southern Savonia	0	5.65	0.997424	18	366	0.981934	16	335
I_16	I-Z2336	I1a	310	NA	NA	79.4	75	84	Kymenlaakso	100	Pirkanmaa	69	12.13	0.84025	309	366	0.693687	282	335
I_22	I-Z2337	I1a	293	NA	NA	74.3	70	79	Ceded Karelia	92	Southwest Finland	56	24.23	0.147786	292	366	0.197798	269	335
I_23	I-CTS6868	I1a	265	NA	NA	66.3	61	71	Ostrobothnia	86	Pirkanmaa	46	16.41	0.564146	264	366	0.478626	240	335
I_24	I-Z74	I1a	262	NA	NA	66	61	71	Ostrobothnia	86	Pirkanmaa	46	15.3	0.641544	261	366	0.489648	239	335
I_25	I-CTS2208	I1a	259	NA	NA	65.8	61	71	Ostrobothnia	86	Pirkanmaa	46	14.93	0.666865	258	366	0.563687	235	335
I_26	I-L287	I1a	257	NA	NA	64.7	60	70	Ostrobothnia	86	Pirkanmaa	46	14.56	0.692031	256	366	0.57228	233	335
I_27	I-L258	I1a	253	NA	NA	63.7	59	69	Ostrobothnia	81	Pirkanmaa	46	14.65	0.685632	252	366	0.547678	229	335
I_34	I-CTS2242	I1a	106	1	NA	24.8	20	29	Ostrobothnia	52	Pirkanmaa	0	36.32	0.00641384	105	366	0.0108972	91	335
I_36	I-Z133	I1a	99	1	NA	21.6	17	26	South Ostrobothnia	56	Pirkanmaa	0	42.38	0.000978852	98	366	0.00152082	86	335
I_37	I-Y10990	I1a	70	1	NA	14.1	11	18	Ceded Karelia	42	Southwest Finland	0	42.71	0.000879596	69	366	0.00151476	60	335
I_38	I-Y8954	I1a	63	1	NA	11.4	8	15	Kainuu	36	Southwest Finland	0	39.66	0.00232114	63	366	0.00396497	54	335
I_39	I-Y20304	I1a	39	NA	NA	6.6	4	9	Kainuu	36	Southwest Finland	0	24.84	0.129466	39	366	0.173895	34	335
I_41	I-Y190020	I1a	18	NA	NA	3.8	2	6	Ceded Karelia	17	Southwest Finland	0	26.6	0.0867743	18	366	0.152113	14	335
I_45	I-Y17288	I1a	19	1	1	5.3	3	8	South Ostrobothnia	33	Uusimaa	0	48.5	0.000126645	19	366	6.69884e-05	17	335
I_54	I-Y12541	I1a	35	1	NA	7.8	5	11	Central Ostrobothnia	23	Pirkanmaa	0	38.07	0.00378992	35	366	0.0142527	34	335
I_57	I-Y16171	I1a	21	1	NA	3.4	2	5	Central Ostrobothnia	15	Southwest Finland	0	47.84	0.000158979	21	366	0.000661394	20	335
I_76	I-Y:12614179_G_T	I1a	18	NA	NA	5.1	3	7	North Karelia	14	Southwest Finland	0	23.65	0.16685	18	366	0.150022	18	335
N_1	N-VL29	N1a1	297	1	1	35.1	32	38	Southwest Finland	64	Northern Savonia	13	87.63	3.83317e-11	297	1259	3.57239e-10	277	1155
N_2	N-L550	N1a1	77	1	1	14.4	12	16	Tavastia Proper	30	Southern Savonia	0	97.84	5.49607e-13	77	1259	3.46881e-11	73	1155
N_22	N-Y3667	N1a1	43	NA	NA	2.3	1	3	Kymenlaakso	12	Southwest Finland	0	30.66	0.0314643	43	1259	0.0697392	39	1155
N_24	N-CTS657	N1a1	38	NA	NA	2	1	3	Kymenlaakso	12	Southwest Finland	0	26.03	0.0989785	38	1259	0.13193	35	1155
N_33	N-L1022	N1a1	176	1	1	18.5	16	21	Southwest Finland	44	Northern Savonia	7	57.33	5.48516e-06	176	1259	5.2173e-05	164	1155
N_34	N-Y:12750705_G_A	N1a1	176	1	1	18.5	16	21	Southwest Finland	44	Northern Savonia	7	57.14	5.891e-06	176	1259	5.82639e-05	164	1155
N_35	N-Y5004	N1a1	160	1	1	17	15	19	Southwest Finland	44	Kainuu	5	66.04	2.08578e-07	160	1259	3.5911e-06	148	1155
N_36	N-Y5005	N1a1	129	1	1	13.3	11	15	Southwest Finland	38	Kainuu	4	53.92	1.88923e-05	129	1259	0.000243485	120	1155
N_37	N-Y10756	N1a1	44	NA	NA	4.4	3	6	South Ostrobothnia	16	Tavastia Proper	0	31.89	0.0226654	44	1259	0.0550657	42	1155
N_40	N-PH2196	N1a1	34	NA	NA	2.6	2	3	South Ostrobothnia	8	Southwest Finland	0	22.72	0.201723	34	1259	0.240717	33	1155
N_49	N-Y5003	N1a1	76	1	1	7.9	6	9	Southwest Finland	33	Tavastia Proper	0	74.99	6.35106e-09	76	1259	4.13188e-07	70	1155
N_50	N-Y:13773149_A_G	N1a1	44	1	1	4.4	3	6	Southwest Finland	23	Southern Savonia	0	71.94	2.11936e-08	44	1259	1.73105e-06	40	1155
N_51	N-Y16503	N1a1	31	1	NA	1.7	1	2	Northern Ostrobothnia	6	Southern Savonia	0	31.76	0.0234611	31	1259	0.0207805	26	1155
N_52	N-Y21734	N1a1	29	1	NA	1.4	1	2	Northern Ostrobothnia	6	Southwest Finland	0	31.58	0.0246382	29	1259	0.0376852	25	1155
N_53	N-BY700	N1a1	19	1	NA	0.8	0	1	Ostrobothnia	4	Southwest Finland	0	33.15	0.0160095	19	1259	0.0258144	17	1155
N_66	N-Y7300	N1a1	31	1	NA	3.6	3	5	Satakunta	13	Northern Savonia	0	39.68	0.00230541	31	1259	0.00197739	28	1155
N_68	N-Y15813	N1a1	23	1	NA	2.8	2	4	Satakunta	11	Southern Savonia	0	43.28	0.000730961	23	1259	0.000416468	20	1155
N_78	N-Z1934	N1a1	962	1	1	64.9	62	68	Northern Savonia	87	Southwest Finland	36	87.63	3.83317e-11	962	1259	3.57239e-10	878	1155
N_79	N-Z1925	N1a1	958	1	1	64.4	62	67	Northern Savonia	87	Southwest Finland	31	95.7	1.34775e-12	958	1259	1.52345e-11	874	1155
N_80	N-Z1926	N1a1	931	1	1	62.8	60	65	Kainuu	87	Tavastia Proper	30	91.51	7.72012e-12	931	1259	1.08353e-10	853	1155
N_81	N-Y22108	N1a1	19	1	1	4.1	3	5	Paijat-Hame	18	Southwest Finland	0	64.3	4.06417e-07	19	1259	8.33662e-08	16	1155
N_85	N-CTS4329	N1a1	427	1	1	26.3	24	29	Kainuu	55	Kymenlaakso	12	56.48	7.47587e-06	427	1259	7.87354e-06	388	1155
N_86	N-CTS8565	N1a1	397	1	1	24.8	22	27	Kainuu	52	Kymenlaakso	12	48.11	0.000144816	397	1259	0.000184065	364	1155
N_87	N-Z4998	N1a1	400	1	1	24.6	22	27	Kainuu	53	Kymenlaakso	12	52.46	3.18132e-05	400	1259	4.41453e-05	366	1155
N_89	N-Y19097	N1a1	38	NA	NA	1.1	1	2	North Karelia	6	Southwest Finland	0	18.33	0.433816	38	1259	0.506669	34	1155
N_90	N-Y22104	N1a1	32	NA	NA	0.7	0	1	North Karelia	5	Uusimaa	0	20.59	0.300737	32	1259	0.430882	28	1155
N_95	N-CTS3223	N1a1	336	1	1	20.5	18	23	Kainuu	52	Kymenlaakso	12	48.28	0.000136976	336	1259	9.29467e-05	309	1155
N_96	N-Z5893^	N1a1	163	1	NA	10	8	12	Kainuu	27	South Karelia	4	34.51	0.0108939	163	1259	0.009397	154	1155
N_97	N-Y17798	N1a1	43	NA	NA	1.2	1	2	North Karelia	6	Uusimaa	0	17.29	0.502993	43	1259	0.368965	40	1155
N_98	N-Y17799	N1a1	37	NA	NA	1.1	1	2	Northern Savonia	5	Uusimaa	0	16.18	0.58019	37	1259	0.384961	35	1155
N_102	N-Y20916	N1a1	22	NA	NA	0.6	0	1	Northern Savonia	4	Uusimaa	0	20.06	0.329563	22	1259	0.140954	20	1155
N_107	N-Y133690	N1a1	120	NA	NA	9.1	8	11	Kainuu	21	Lapland	3	29.77	0.0397613	120	1259	0.0956009	114	1155
N_109	N-Y:7763840_T_C	N1a1	35	NA	NA	3.5	2	5	Tavastia Proper	10	Southwest Finland	0	12.4	0.825766	35	1259	0.859719	35	1155
N_116	N-CTS4642	N1a1	34	NA	NA	2.2	1	3	South Ostrobothnia	8	Southwest Finland	0	13.18	0.780773	34	1259	0.834929	33	1155
N_118	N-Y13506	N1a1	28	NA	NA	1.4	1	2	Central Finland	5	Southwest Finland	0	15.04	0.659192	28	1259	0.730658	27	1155
N_124	N-Z19819	N1a1	49	1	NA	3	2	4	Kainuu	15	South Ostrobothnia	0	35.84	0.00739807	49	1259	0.0113858	44	1155
N_125	N-YP1141	N1a1	44	NA	NA	2.7	2	4	Kainuu	12	Tavastia Proper	0	27.91	0.0634696	44	1259	0.107904	40	1155
N_126	N-YP1142	N1a1	43	1	NA	2.4	2	3	Kainuu	13	Tavastia Proper	0	35.16	0.009032	43	1259	0.0188642	39	1155
N_128	N-YP1143	N1a1	23	1	NA	1.1	1	2	Kainuu	11	Uusimaa	0	43.96	0.000585062	23	1259	0.00564742	21	1155
N_129	N-Z34986	N1a1	22	1	NA	1	0	2	Kainuu	9	Uusimaa	0	36.35	0.00636	22	1259	0.040199	20	1155
N_139	N-Y:7777165_T_A	N1a1	34	NA	NA	1.8	1	3	Kainuu	7	Southern Savonia	0	14.94	0.665906	34	1259	0.698463	30	1155
N_140	N-BY2738	N1a1	33	NA	NA	1.4	1	2	Kainuu	7	Southern Savonia	0	17.52	0.487439	33	1259	0.575429	29	1155
N_145	N-Y15616	N1a1	20	NA	NA	1	0	2	Northern Savonia	4	Southern Savonia	0	11.82	0.856603	20	1259	0.981327	17	1155
N_147	N-Z5892^	N1a1	122	NA	NA	6.5	5	8	Kainuu	19	Southwest Finland	0	26.08	0.0979602	122	1259	0.0621506	109	1155
N_148	N-Y4373	N1a1	87	NA	NA	4	3	5	Kainuu	13	Southwest Finland	0	26.72	0.0843866	87	1259	0.0547755	78	1155
N_149	N-Y4374	N1a1	68	NA	NA	2.9	2	4	Northern Savonia	10	Southwest Finland	0	20.66	0.297024	68	1259	0.335343	61	1155
N_152	N-Y111531	N1a1	20	NA	NA	1.2	1	2	Kainuu	7	Uusimaa	0	27.36	0.0725435	20	1259	0.0240803	18	1155
N_165	N-Y22091	N1a1	21	1	NA	1.2	1	2	Central Ostrobothnia	9	Uusimaa	0	44.61	0.000471041	21	1259	0.000880635	16	1155
N_174	N-Y7308	N1a1	188	NA	NA	10.1	8	12	Northern Savonia	22	Pirkanmaa	3	26.68	0.0852323	188	1259	0.0508031	170	1155
N_175	N-Z2445	N1a1	182	NA	NA	10	8	12	Northern Savonia	21	Pirkanmaa	3	25.5	0.1117	182	1259	0.0678047	164	1155
N_176	N-CTS7189	N1a1	133	1	NA	6	5	7	Northern Savonia	16	Pirkanmaa	0	36.86	0.00546597	133	1259	0.00179418	119	1155
N_181	N-Y:19373290_T_A	N1a1	63	NA	NA	2.8	2	4	South Karelia	9	Tavastia Proper	0	14.93	0.666443	63	1259	0.644159	54	1155
N_182	N-Y135981	N1a1	41	NA	NA	2.5	2	3	Lapland	5	Tavastia Proper	0	6.4	0.994286	41	1259	0.988517	36	1155
N_199	N-Z1941	N1a1	257	1	NA	21.1	19	23	Kymenlaakso	47	Southwest Finland	5	29.04	0.0478537	257	1259	0.0324639	244	1155
N_200	N-Z1940	N1a1	200	1	NA	18.3	16	20	Kymenlaakso	41	Southwest Finland	3	33.08	0.0163072	200	1259	0.0217237	188	1155
N_211	N-Z34992	N1a1	21	1	1	2.3	1	3	Kymenlaakso	18	Tavastia Proper	0	55.02	1.2703e-05	21	1259	6.70603e-05	21	1155
N_216	N-Z4786	N1a1	116	NA	NA	8.9	7	10	South Karelia	17	Southwest Finland	0	15.04	0.659534	116	1259	0.649246	109	1155
N_220	N-Y11245	N1a1	30	1	NA	1.6	1	2	Lapland	10	Uusimaa	0	44.2	0.000540161	30	1259	0.000108728	29	1155
N_221	N-Z35018	N1a1	19	1	NA	1.4	1	2	Lapland	7	Uusimaa	0	39.93	0.00213555	19	1259	0.000164127	18	1155
N_224	N-Z4890	N1a1	51	NA	NA	3.8	3	5	South Karelia	13	Southwest Finland	0	16.54	0.554779	51	1259	0.813989	46	1155
N_228	N-Y22105	N1a1	21	NA	NA	2.3	1	3	Paijat-Hame	9	Southwest Finland	0	25.54	0.110763	21	1259	0.129336	20	1155
N_232	N-Z35286	N1a1	55	NA	NA	2.8	2	4	Ceded Karelia	8	Tavastia Proper	0	16.1	0.585486	55	1259	0.55119	54	1155
N_233	N-Y31893	N1a1	46	NA	NA	2	1	3	Ceded Karelia	8	Southwest Finland	0	17.88	0.463384	46	1259	0.417201	45	1155
N_235	N-Y95356	N1a1	38	NA	NA	1.8	1	3	Lapland	6	Southwest Finland	0	22.56	0.207989	38	1259	0.128809	37	1155
N_238	N-F1356	N1a1	31	NA	NA	0.8	0	1	Ceded Karelia	10	Southwest Finland	0	23.49	0.172599	31	1259	0.112794	29	1155
R_16	R-Z282	R1a	81	NA	NA	97.7	95	101	Uusimaa	100	Southwest Finland	92	21.71	0.115514	81	83	0.175855	74	76
R_17	R-Y2604	R1a	26	NA	NA	33	23	43	Kymenlaakso	50	North Karelia	12	15.44	0.420193	26	83	0.425629	26	76
R_18	R-L1029	R1a	24	NA	NA	27.3	18	36	Kainuu	44	North Karelia	6	16.14	0.372622	24	83	0.34962	24	76
R_28	R-Z280	R1a	39	NA	NA	41.3	31	51	North Karelia	65	Kymenlaakso	20	13.22	0.585261	39	83	0.766824	33	76
R_32	R-CTS1211	R1a	27	NA	NA	27.2	18	36	Northern Ostrobothnia	50	Uusimaa	18	5.73	0.983982	27	83	0.901419	24	76
R_33	R-Y35	R1a	21	NA	NA	20.6	12	29	Northern Ostrobothnia	40	Uusimaa	9	8.43	0.905223	21	83	0.697369	18	76
R_34	R-CTS3402	R1a	20	NA	NA	15.7	8	23	Northern Ostrobothnia	40	Uusimaa	0	9.59	0.844525	20	83	0.604662	17	76
R_4	R-L151	R1b	58	1	NA	93	87	99	Uusimaa	100	South Karelia	73	31.24	0.0125379	58	64	0.0350423	51	57
R_5	R-U106	R1b	31	NA	NA	44.5	33	56	Northern Savonia	69	Pirkanmaa	27	14.15	0.587442	31	64	0.54282	26	57
R_6	R-S263	R1b	25	NA	NA	40.4	29	52	Kainuu	56	Central Finland	20	15.06	0.520391	25	64	0.514845	21	57
R_7	R-S499	R1b	23	NA	NA	30.5	19	42	Northern Savonia	54	Central Finland	20	14.92	0.530689	23	64	0.437938	20	57
