# Supplementary material for: Y chromosome sequencing data suggest dual paths of haplogroup N1a1 into Finland
Source: Eur J Hum Genet. 2024 Oct 28;33(1):89–97. doi: 10.1038/s41431-024-01707-7 (PMC11711460; doi:10.1038/s41431-024-01707-7)
Supplement: Supplementary file 11 — Supplementary Table S10 [file 41431_2024_1707_MOESM11_ESM.xlsx]

## Sheet: FINRISK_Tambets_Fst_matrix
Table S10: Pairwise-FST values (lower triangular) and their standard errors (SE) (upper triangular) between 19 Finnish regions and Estonia calculated for 23,434 FINRISK samples and 32 Estonian samples from Tambets et al. (2018). The FST values and their SEs have been multiplied with 100,000, and the color intensity corresponds to increasing FST value.
	SSA	NKA	PI	LAP	NOS	SWF	NSA	UU	SO	PH	TAV	CKA	KY	CEF	SAT	KAI	SKA	CO	OST	EST
SSA	NA	1.2	2.9	2.9	2	3.5	1.3	1.8	5	2.8	3.7	2	3	1.8	4	3.1	2.4	7.2	6.6	24.8
NKA	33.8	NA	3.4	2.8	1.7	3.8	0.8	2.1	5.4	3.2	4	1.9	3.5	2	4.3	2.5	2.6	7.5	6.5	25.2
PI	119	164.3	NA	2.8	2.6	1.3	3.6	1.1	3.3	2.6	2	2.7	2.8	2.4	1.6	5.4	3.7	5.8	4.3	21.8
LAP	132.4	143.5	116.7	NA	1.5	2.7	3	1.9	4.2	3.4	3.3	2.9	3.6	2.7	3.2	3.8	3.9	5.8	5	22.8
NOS	81	84.6	107.4	63.4	NA	2.5	1.8	1.4	3.7	2.7	3.1	2.3	3.2	1.9	3.1	2.6	3.2	5.2	4.9	22.8
SWF	171.7	213.1	35.3	140.8	131.7	NA	4.1	0.7	3.2	2.5	1.7	2.6	2.7	2.8	1.3	5.7	4	5.3	3.8	19.9
NSA	35.7	36.3	175.8	155.5	91.4	231.7	NA	2.2	5.4	3.4	4.2	2.3	3.6	1.9	4.6	2.6	2.9	7.8	6.9	25.4
UU	72.9	107.6	25.1	90.6	66.3	32.4	117.5	NA	2.8	1.7	1.5	1.5	1.9	1.5	1.5	3.9	2.6	5	3.7	20.7
SO	221.3	256.7	104.2	190.7	168.2	128.6	275.3	110.8	NA	4.3	4.2	4.8	4.6	4.2	3.7	6.8	6	6.1	4	22.3
PH	62.5	104	36.3	102.1	76.6	61.9	113	11.4	133.4	NA	3	2.8	3	2.4	3.1	5	3.3	6.4	5.4	22.4
TAV	127.6	172.5	20.1	123	110.9	21.4	186.1	19.4	127.7	29.6	NA	3.1	3.4	3	2.4	5.8	4.2	6.4	4.8	21.2
CKA	46.6	67.7	85.9	122.4	89.5	110.4	92	45.6	183.6	43.8	85.5	NA	2.9	2.2	3.3	4	2.4	7.1	5.7	22.3
KY	64.6	108.3	58.9	120.2	91.3	75.7	118.1	22.6	164.2	15.3	51.7	41.3	NA	3	3.3	5.3	3.5	6.9	5.8	22.4
CEF	39	73.5	66.2	110.4	69.7	111.2	72	38.5	159.7	27.1	72.4	51.4	44.9	NA	3.2	3.8	2.8	6.7	5.4	23.1
SAT	170.1	212.3	21	139.7	134.7	20.7	228.6	41.9	113	65.1	33.7	118.1	83.3	109	NA	5.9	4.7	6.3	4.1	21.2
KAI	131.6	115.9	256.2	195.2	114.6	305.2	123.2	197	341.2	191.9	264.1	180	198.5	159.8	300.2	NA	4.6	8.4	8.4	27
SKA	32.6	69	105.4	139.1	99.1	148.4	84.5	65.9	211.2	52.1	107.2	25.1	44.6	51.1	148.3	172.9	NA	8.2	6.9	24.6
CO	221.1	249.1	143.6	171.7	124	141.3	260.3	117.3	144.9	143.8	154.6	190.2	171.8	160.4	155.8	318.4	221.6	NA	6.2	24.1
OST	215.4	250	75.8	154.5	140.1	72.9	268.2	72.5	36.2	105.3	85.4	161.9	131.4	148.5	72.6	330	190.7	88.2	NA	22.1
EST	554.3	604.9	368.1	482.9	482	279.2	638.4	336.7	444.6	398.7	345.7	427.7	400.4	488.7	328.5	711.3	526.6	410.5	334.4	NA
